# Supplementary material for: Neonatal encephalopathy due to birth asphyxia and trauma: global trends and disparities
Source: Front Public Health. 2025 Sep 11;13:1583572. doi: 10.3389/fpubh.2025.1583572 (PMC12460252; doi:10.3389/fpubh.2025.1583572)
Supplement: Supplementary file 2 [file Data_Sheet_2.zip]

Archive with 8 entries (6 files):
- Data Sheet 2/Supplymentary tables/
- Data Sheet 2/Supplymentary tables/Table S1 Incidence and prevalence of NE-BAT in 1990 and 2021 for both sexes and all countries, with EAPC from 1990 to 2021.xlsx
- Data Sheet 2/Supplymentary tables/Table S2 Mortality and DALYs of NE-BAT in 1990 and 2021 for both sexes and all countries, with EAPC from 1990 to 2021.xlsx
- Data Sheet 2/Supplymentary tables/Table S3 Trends and projection of incidence for NE-BAT by gender from 1990 to 2031.xlsx
- Data Sheet 2/Supplymentary tables/Table S4 Trends and projection of prevalence for NE-BAT by gender from 1990 to 2031.xlsx
- Data Sheet 2/Supplymentary tables/Table S5 Trends and projection of mortality for NE-BAT by gender from 1990 to 2031.xlsx
- Data Sheet 2/Supplymentary tables/Table S6 Trends and projection of DALYs for NE-BAT by gender from 1990 to 2031.xlsx
- Data Sheet 2/
