# Supplementary material for: Neonatal encephalopathy due to birth asphyxia and trauma: global trends and disparities
Source: Front Public Health. 2025 Sep 11;13:1583572. doi: 10.3389/fpubh.2025.1583572 (PMC12460252; doi:10.3389/fpubh.2025.1583572)
Supplement: Supplementary file 2 [file Data_Sheet_2.zip › Data Sheet 2/Supplymentary tables/Table S1 Incidence and prevalence of NE-BAT in 1990 and 2021 for both sexes and all countries, with EAPC from 1990 to 2021.xlsx]

## Sheet: Sheet1
Table S1 Incidence and prevalence of NE-BAT in 1990 and 2021 for both sexes and all countries, with EAPC from 1990 to 2021
Characteristic	1990		2021		EAPC (95% CI) 1990-2021	1990		2021		EAPC (95% CI) 1990-2021
	Cases (95% UI)	ASIR (95% UI)	Cases (95% UI)	ASIR (95% UI)		Cases (95% UI)	ASPR (95% UI)	Cases (95% UI)	ASPR (95% UI)
Global	1295891 (1276553 to 1314239)	20.22 (19.92 to 20.51)	1061448 (1047815 to 1076766)	17.16 (16.94 to 17.41)	-0.56 (-0.62 to -0.51)	7081346 (4963481 to 10028099)	129.73 (91.46 to 182.41)	18865690 (16372572 to 21362353)	242.03 (210.30 to 273.72)	2.16 (2.12 to 2.21)
Sexes
Female	524055 (511320 to 538318)	16.97 (16.56 to 17.43)	423674 (414556 to 433312)	14.18 (13.88 to 14.51)	-0.63 (-0.70 to -0.56)	2705584 (1869170 to 3915623)	100.73 (70.04 to 144.62)	7394865 (6422761 to 8369493)	191.38 (166.48 to 216.29)	2.26 (2.20 to 2.31)
Male	771836 (759824 to 785418)	23.25 (22.89 to 23.66)	637774 (629259 to 647596)	19.93 (19.67 to 20.24)	-0.52 (-0.56 to -0.47)	4375762 (3097554 to 6153878)	158.19 (112.40 to 220.76)	11470825 (9965254 to 13024963)	291.46 (253.38 to 330.70)	2.10 (2.06 to 2.14)
SDI
High SDI	49728 (48755 to 50765)	8.27 (8.11 to 8.45)	35553 (34750 to 36258)	7.18 (7.02 to 7.33)	-0.35 (-0.39 to -0.31)	1496409 (1182895 to 1920029)	175.85 (139.02 to 226.55)	1940412 (1706652 to 2190411)	189.24 (167.11 to 212.90)	0.34 (0.31 to 0.38)
High-middle SDI	125919 (121814 to 129927)	14.35 (13.88 to 14.80)	65901 (64249 to 67715)	11.72 (11.42 to 12.04)	-0.53 (-0.59 to -0.47)	2063645 (1502232 to 2852196)	194.24 (141.75 to 267.79)	3432587 (2999397 to 3863252)	276.83 (243.01 to 310.24)	1.48 (1.36 to 1.60)
Middle SDI	385710 (376862 to 394205)	19.25 (18.81 to 19.68)	230359 (225989 to 234688)	15.05 (14.77 to 15.33)	-0.75 (-0.79 to -0.71)	2648968 (1756387 to 3975164)	146.77 (98.37 to 217.67)	7061102 (6137009 to 7989941)	293.28 (255.14 to 331.44)	2.35 (2.24 to 2.47)
Low-middle SDI	373971 (365035 to 383072)	20.12 (19.64 to 20.61)	282402 (276561 to 288193)	15.14 (14.82 to 15.45)	-0.95 (-0.97 to -0.94)	683764 (403650 to 1127438)	53.26 (31.99 to 87.08)	3878212 (3306439 to 4478421)	196.92 (167.89 to 227.41)	4.39 (4.33 to 4.46)
Low SDI	359502 (353998 to 365439)	33.85 (33.33 to 34.41)	446383 (440080 to 452996)	25.84 (25.47 to 26.22)	-0.87 (-1.00 to -0.75)	179426 (99908 to 306026)	28.84 (16.02 to 48.82)	2539030 (2058368 to 3061841)	207.92 (169.13 to 250.92)	6.82 (6.49 to 7.15)
Regions
Andean Latin America	12200 (11774 to 12672)	21.67 (20.91 to 22.51)	8893 (8569 to 9234)	14.96 (14.41 to 15.53)	-1.09 (-1.15 to -1.03)	44989 (28446 to 69780)	109.77 (69.90 to 169.53)	190657 (167633 to 215434)	286.89 (252.14 to 324.26)	2.98 (2.72 to 3.23)
Australasia	1153 (1106 to 1202)	7.56 (7.25 to 7.88)	905 (869 to 943)	5.26 (5.05 to 5.48)	-1.29 (-1.39 to -1.20)	31398 (25643 to 37786)	158.48 (129.99 to 190.52)	38909 (34230 to 44241)	133.33 (117.90 to 150.94)	-0.75 (-0.87 to -0.64)
Caribbean	11252 (10938 to 11591)	26.05 (25.32 to 26.83)	8960 (8663 to 9280)	23.49 (22.71 to 24.33)	-0.23 (-0.30 to -0.16)	70223 (53482 to 92915)	193.58 (148.3 to 256.09)	128578 (112782 to 144447)	275.72 (242.12 to 310.23)	1.02 (0.88 to 1.15)
Central Asia	16733 (16319 to 17129)	17.73 (17.29 to 18.15)	17041 (16592 to 17508)	17.35 (16.89 to 17.83)	-0.15 (-0.21 to -0.08)	120351 (86504 to 162824)	165.08 (119.48 to 223.07)	293546 (258766 to 329700)	302.02 (265.94 to 339.60)	2.28 (2.17 to 2.39)
Central Europe	11521 (11322 to 11730)	13.96 (13.72 to 14.21)	5674 (5578 to 5775)	11.28 (11.09 to 11.48)	-0.80 (-0.83 to -0.77)	283040 (227084 to 355771)	233.43 (187.48 to 293.01)	278277 (245147 to 313161)	264.66 (235.22 to 295.66)	0.42 (0.36 to 0.48)
Central Latin America	63586 (62862 to 64391)	26.54 (26.24 to 26.88)	33952 (33558 to 34387)	18.12 (17.91 to 18.35)	-1.26 (-1.30 to -1.22)	420267 (277102 to 638322)	236.47 (157.06 to 356.49)	885745 (777253 to 1000140)	352.59 (309.56 to 397.76)	0.92 (0.71 to 1.13)
Central Sub-Saharan Africa	35404 (33902 to 37012)	28.73 (27.51 to 30.04)	45466 (43660 to 47538)	21.27 (20.42 to 22.24)	-0.91 (-1.15 to -0.67)	15279 (7576 to 27710)	20.88 (10.16 to 38.37)	282559 (226974 to 341140)	185.13 (148.53 to 223.89)	7.58 (6.87 to 8.31)
East Asia	203912 (192212 to 215072)	17.78 (16.76 to 18.75)	77307 (73100 to 81367)	14.01 (13.25 to 14.75)	-0.63 (-0.71 to -0.56)	1971007 (1319753 to 2902503)	158.78 (106.71 to 232.28)	4650676 (4042400 to 5279791)	332.07 (290.05 to 375.50)	2.91 (2.66 to 3.16)
Eastern Europe	16629 (16014 to 17259)	11.59 (11.16 to 12.02)	8904 (8544 to 9288)	10.32 (9.91 to 10.77)	-0.36 (-0.43 to -0.29)	430349 (319835 to 577615)	198.77 (147.25 to 266.30)	414180 (358325 to 472838)	221.67 (192.81 to 251.48)	0.61 (0.51 to 0.71)
Eastern Sub-Saharan Africa	205640 (201048 to 210675)	47.81 (46.74 to 48.98)	226839 (222011 to 231484)	34.57 (33.84 to 35.28)	-1.06 (-1.21 to -0.90)	121468 (71647 to 194034)	50.98 (30.67 to 80.44)	1399098 (1128109 to 1692288)	297.04 (240.34 to 358.57)	6.17 (5.81 to 6.54)
High-income Asia Pacific	9847 (9631 to 10071)	10.37 (10.14 to 10.61)	5319 (5244 to 5398)	9.31 (9.18 to 9.45)	-0.29 (-0.36 to -0.21)	381497 (290834 to 516297)	225.70 (172.71 to 305.00)	409277 (358404 to 462062)	244.73 (215.85 to 274.27)	0.33 (0.28 to 0.38)
High-income North America	16421 (15583 to 17318)	7.48 (7.09 to 7.88)	12606 (11957 to 13255)	6.47 (6.13 to 6.80)	-0.50 (-0.52 to -0.47)	449072 (343753 to 602464)	164.75 (125.87 to 220.78)	549679 (476616 to 621771)	158.68 (138.27 to 178.90)	-0.17 (-0.19 to -0.16)
North Africa and Middle East	61981 (60748 to 63245)	11.80 (11.56 to 12.04)	51159 (50112 to 52229)	8.94 (8.76 to 9.13)	-0.96 (-1.02 to -0.89)	293629 (199362 to 427809)	80.22 (54.66 to 116.09)	1065716 (944879 to 1191473)	167.53 (148.32 to 187.48)	2.08 (1.96 to 2.21)
Oceania	1330 (1278 to 1386)	12.34 (11.86 to 12.86)	2221 (2120 to 2332)	10.82 (10.32 to 11.36)	-0.21 (-0.31 to -0.11)	4292 (2699 to 6599)	58.20 (37.05 to 88.52)	15514 (12702 to 18516)	103.28 (84.66 to 123.61)	1.70 (1.45 to 1.95)
South Asia	299012 (286263 to 312399)	18.14 (17.37 to 18.95)	227084 (217770 to 237511)	15.00 (14.38 to 15.69)	-0.65 (-0.69 to -0.60)	573780 (313697 to 993946)	47.82 (27.01 to 82.48)	4081807 (3471645 to 4711245)	217.95 (185.47 to 251.69)	5.30 (5.25 to 5.36)
Southeast Asia	146310 (141948 to 150241)	24.69 (23.95 to 25.35)	76279 (74288 to 78391)	14.14 (13.78 to 14.54)	-1.75 (-1.84 to -1.66)	821546 (555763 to 1206460)	166.86 (113.39 to 243.57)	1735414 (1518413 to 1960667)	248.50 (217.35 to 280.67)	1.28 (1.15 to 1.40)
Southern Latin America	8272 (7908 to 8622)	16.31 (15.59 to 17.00)	5316 (5116 to 5538)	14.28 (13.74 to 14.88)	-0.43 (-0.46 to -0.39)	127730 (95822 to 166750)	255.61 (191.69 to 333.48)	206184 (183319 to 230030)	314.80 (280.98 to 349.95)	0.58 (0.52 to 0.63)
Southern Sub-Saharan Africa	17296 (16969 to 17662)	22.26 (21.84 to 22.73)	16789 (16429 to 17167)	21.48 (21.02 to 21.96)	-0.06 (-0.14 to 0.02)	74091 (48459 to 112476)	130.20 (86.84 to 193.66)	229887 (197259 to 264620)	278.27 (238.40 to 321.10)	2.57 (2.06 to 3.09)
Tropical Latin America	17374 (17066 to 17674)	10.78 (10.59 to 10.97)	13659 (13462 to 13873)	8.26 (8.14 to 8.39)	-0.80 (-0.92 to -0.68)	147378 (96803 to 224722)	92.61 (61.27 to 139.49)	354302 (306509 to 403517)	158.80 (137.83 to 180.55)	1.62 (1.38 to 1.87)
Western Europe	16453 (16205 to 16711)	7.39 (7.28 to 7.51)	12322 (12107 to 12514)	6.25 (6.14 to 6.35)	-0.48 (-0.53 to -0.43)	609390 (500097 to 729918)	166.83 (136.71 to 200.04)	663687 (585369 to 745973)	163.79 (145.86 to 182.91)	0.04 (-0.02 to 0.09)
Western Sub-Saharan Africa	123565 (120190 to 126780)	28.81 (28.03 to 29.56)	204751 (198934 to 210468)	24.03 (23.35 to 24.70)	-0.58 (-0.65 to -0.51)	90572 (56087 to 138444)	40.48 (25.27 to 60.98)	991998 (830013 to 1169356)	185.71 (155.42 to 218.81)	5.05 (4.59 to 5.52)
Ages
Birth	1295891 (1276553 to 1314239)	983.32 (968.65 to 997.24)	1061448 (1047815 to 1076766)	820.39 (809.85 to 832.23)	-0.59 (-0.65 to -0.53)
0-6 days						12032 (8765 to 17409)	473.89 (345.22 to 685.67)	13198 (11771 to 14765)	538.42 (480.23 to 602.34)	0.57 (0.49 to 0.65)
7-27 days						32652 (23953 to 45569)	435.33 (319.35 to 607.54)	37693 (33714 to 42138)	516.76 (462.22 to 577.70)	0.73 (0.65 to 0.81)
<28 days						44684 (32718 to 63177)	445.08 (325.89 to 629.28)	50891 (45485 to 56937)	522.21 (466.75 to 584.26)	0.69 (0.60 to 0.77)
1-5 months						193428 (143251 to 259011)	354.29 (262.39 to 474.42)	267878 (239392 to 299730)	498.31 (445.32 to 557.56)	1.27 (1.21 to 1.32)
6-11 months						185286 (139555 to 244458)	293.58 (221.12 to 387.34)	304697 (272443 to 341315)	482.17 (431.13 to 540.12)	1.76 (1.69 to 1.82)
12-23 months						186703 (119899 to 287413)	149.82 (96.21 to 230.64)	355627 (304248 to 408061)	276.94 (236.93 to 317.78)	2.13 (2.04 to 2.22)
2-4 years						506189 (330372 to 781329)	137.71 (89.88 to 212.56)	1082944 (934101 to 1235863)	268.68 (231.75 to 306.62)	2.27 (2.16 to 2.37)
Countries
Afghanistan	3503 (3285 to 3711)	16.55 (15.52 to 17.53)	5252 (4937 to 5558)	9.04 (8.50 to 9.57)	-2.05 (-2.26 to -1.84)	1556 (678 to 3275)	12.35 (5.27 to 26.23)	29496 (23554 to 36008)	82.89 (66.53 to 101.24)	6.14 (5.74 to 6.55)
Albania	769 (723 to 809)	19.79 (18.61 to 20.82)	186 (175 to 198)	13.96 (13.13 to 14.85)	-1.35 (-1.45 to -1.25)	8356 (5955 to 11203)	243.90 (173.77 to 326.69)	7769 (6768 to 8918)	309.06 (271.41 to 351.85)	0.68 (0.63 to 0.72)
Algeria	2695 (2523 to 2860)	7.28 (6.82 to 7.73)	2627 (2473 to 2787)	6.02 (5.67 to 6.39)	-0.85 (-0.95 to -0.75)	16143 (10675 to 23473)	59.14 (39.54 to 84.68)	54358 (48031 to 62009)	121.27 (106.99 to 138.64)	1.97 (1.80 to 2.14)
American Samoa	6 (5 to 6)	6.77 (6.40 to 7.16)	3 (3 to 3)	8.93 (8.50 to 9.48)	1.16 (1.03 to 1.29)	50 (36 to 69)	94.60 (68.18 to 130.89)	69 (59 to 79)	138.42 (118.23 to 159.78)	1.39 (1.34 to 1.45)
Andorra	2 (2 to 2)	7.41 (7.02 to 7.86)	2 (1 to 2)	6.83 (6.43 to 7.19)	0.11 (-0.09 to 0.30)	77 (65 to 90)	145.32 (122.60 to 167.89)	121 (105 to 137)	149.82 (131.53 to 169.03)	0.15 (0.12 to 0.19)
Angola	7291 (6851 to 7718)	30.27 (28.44 to 32.04)	9725 (9180 to 10330)	16.78 (15.83 to 17.82)	-2.06 (-2.16 to -1.96)	1756 (828 to 3421)	11.65 (5.24 to 22.92)	57108 (45489 to 68670)	153.68 (122.84 to 185.02)	9.28 (8.80 to 9.75)
Antigua and Barbuda	10 (9 to 10)	16.55 (15.66 to 17.50)	8 (7 to 8)	15.77 (14.94 to 16.63)	-0.10 (-0.16 to -0.04)	181 (140 to 239)	296.27 (229.69 to 390.44)	287 (250 to 327)	330.36 (290.04 to 375.54)	0.39 (0.35 to 0.43)
Argentina	5072 (4784 to 5374)	15.20 (14.34 to 16.11)	3588 (3404 to 3807)	13.93 (13.21 to 14.78)	-0.20 (-0.27 to -0.14)	76555 (55694 to 100677)	230.22 (167.50 to 302.63)	129538 (113536 to 146063)	293.59 (258.26 to 329.81)	0.79 (0.75 to 0.83)
Armenia	648 (616 to 683)	17.84 (16.95 to 18.82)	295 (279 to 312)	17.80 (16.85 to 18.80)	0.04 (-0.05 to 0.13)	8060 (6048 to 10736)	230.33 (173.30 to 306.28)	10357 (9060 to 11803)	365.81 (321.76 to 415.59)	1.71 (1.63 to 1.80)
Australia	730 (688 to 774)	5.91 (5.57 to 6.27)	560 (528 to 595)	3.93 (3.71 to 4.18)	-1.45 (-1.64 to -1.26)	21225 (17811 to 25031)	128.70 (108.31 to 151.34)	24389 (21303 to 28085)	99.94 (88.00 to 114.31)	-1.04 (-1.24 to -0.84)
Austria	419 (396 to 444)	9.39 (8.88 to 9.94)	329 (311 to 349)	8.05 (7.60 to 8.53)	-0.57 (-0.66 to -0.47)	14862 (12275 to 17429)	202.31 (168.92 to 236.54)	17199 (15010 to 19560)	205.85 (181.15 to 232.61)	0.01 (-0.10 to 0.12)
Azerbaijan	1573 (1489 to 1661)	17.67 (16.73 to 18.66)	1050 (996 to 1110)	16.30 (15.46 to 17.23)	-0.37 (-0.49 to -0.26)	10018 (6878 to 13872)	131.35 (90.40 to 181.54)	29594 (25269 to 33966)	285.67 (244.50 to 327.32)	2.73 (2.66 to 2.81)
Bahamas	40 (38 to 42)	15.02 (14.24 to 15.93)	28 (26 to 29)	14.38 (13.66 to 15.14)	-0.06 (-0.12 to 0.00)	579 (429 to 772)	214.29 (158.79 to 284.26)	1055 (906 to 1217)	279.39 (240.58 to 321.25)	0.88 (0.76 to 0.99)
Bahrain	79 (75 to 84)	12.44 (11.72 to 13.18)	74 (70 to 78)	8.73 (8.22 to 9.25)	-1.03 (-1.14 to -0.92)	1068 (793 to 1418)	196.86 (145.92 to 260.27)	3403 (2967 to 3866)	216.64 (188.50 to 246.69)	0.29 (0.26 to 0.31)
Bangladesh	40081 (37950 to 42797)	19.66 (18.62 to 20.99)	16836 (15923 to 17833)	12.54 (11.86 to 13.29)	-1.28 (-1.36 to -1.20)	37840 (18860 to 69350)	29.15 (14.46 to 52.80)	356251 (306113 to 411226)	214.76 (184.41 to 247.78)	6.90 (6.48 to 7.33)
Barbados	33 (31 to 35)	16.46 (15.62 to 17.43)	20 (19 to 21)	15.84 (14.99 to 16.73)	-0.05 (-0.08 to -0.02)	693 (528 to 906)	279.19 (212.95 to 365.21)	914 (796 to 1040)	331.49 (291.05 to 374.13)	0.53 (0.51 to 0.56)
Belarus	843 (797 to 887)	12.33 (11.67 to 12.97)	426 (405 to 452)	10.69 (10.15 to 11.33)	-0.42 (-0.52 to -0.33)	21640 (17490 to 26903)	215.93 (175.48 to 267.85)	20437 (17748 to 23528)	240.77 (211.30 to 274.18)	0.50 (0.44 to 0.57)
Belgium	276 (260 to 291)	4.58 (4.32 to 4.84)	186 (176 to 196)	3.37 (3.19 to 3.56)	-1.05 (-1.15 to -0.96)	9183 (7532 to 10933)	97.53 (80.47 to 115.48)	9187 (8048 to 10551)	86.53 (76.47 to 98.46)	-0.46 (-0.56 to -0.36)
Belize	85 (80 to 90)	27.93 (26.42 to 29.59)	86 (81 to 91)	23.26 (22.03 to 24.67)	-0.63 (-0.70 to -0.56)	578 (401 to 841)	286.12 (197.47 to 417.88)	1860 (1628 to 2108)	422.94 (369.11 to 480.42)	1.19 (1.12 to 1.25)
Benin	3438 (3251 to 3662)	30.13 (28.49 to 32.10)	5581 (5273 to 5926)	22.25 (21.02 to 23.62)	-0.88 (-0.94 to -0.82)	1805 (991 to 3037)	29.09 (15.76 to 49.53)	27658 (22357 to 33823)	182.79 (148.22 to 223.69)	5.78 (5.35 to 6.22)
Bermuda	6 (5 to 6)	12.97 (12.29 to 13.69)	3 (2 to 3)	11.08 (10.46 to 11.76)	-0.47 (-0.51 to -0.43)	143 (114 to 176)	246.35 (196.66 to 303.20)	153 (134 to 176)	265.71 (235.50 to 301.72)	0.21 (0.16 to 0.26)
Bhutan	187 (177 to 197)	17.51 (16.61 to 18.47)	62 (59 to 66)	10.37 (9.79 to 10.98)	-1.81 (-1.89 to -1.74)	197 (97 to 366)	27.05 (13.53 to 50.19)	1310 (1110 to 1519)	171.25 (145.30 to 198.42)	6.38 (5.93 to 6.83)
Bolivia (Plurinational State of)	2782 (2619 to 2954)	25.42 (23.94 to 27.00)	1945 (1837 to 2065)	16.62 (15.69 to 17.64)	-1.28 (-1.35 to -1.21)	3109 (1375 to 5940)	42.14 (18.75 to 81.16)	30156 (25423 to 35275)	250.34 (211.10 to 292.58)	6.01 (5.62 to 6.40)
Bosnia and Herzegovina	720 (679 to 759)	22.17 (20.89 to 23.36)	231 (218 to 244)	17.26 (16.33 to 18.27)	-1.10 (-1.21 to -1.00)	19111 (15133 to 23848)	424.22 (336.90 to 528.78)	12636 (10959 to 14359)	416.84 (365.54 to 469.63)	0.57 (0.28 to 0.87)
Botswana	407 (384 to 433)	18.29 (17.26 to 19.46)	347 (327 to 370)	14.90 (14.04 to 15.92)	-0.65 (-0.69 to -0.62)	1422 (828 to 2310)	92.13 (53.79 to 147.72)	4563 (3790 to 5394)	182.61 (151.01 to 216.02)	3.05 (2.33 to 3.78)
Brazil	16314 (16011 to 16621)	10.53 (10.33 to 10.73)	12920 (12728 to 13128)	8.12 (8.00 to 8.25)	-0.78 (-0.90 to -0.66)	138314 (90196 to 212385)	89.39 (58.84 to 135.48)	337137 (291275 to 384081)	156.09 (135.26 to 177.59)	1.67 (1.41 to 1.93)
Brunei Darussalam	27 (26 to 29)	8.11 (7.70 to 8.65)	22 (21 to 23)	7.53 (7.14 to 7.93)	-0.17 (-0.22 to -0.11)	385 (283 to 511)	137.70 (101.57 to 181.79)	694 (604 to 789)	152.41 (132.37 to 173.31)	0.28 (0.23 to 0.34)
Bulgaria	846 (800 to 895)	17.68 (16.73 to 18.71)	446 (422 to 471)	15.99 (15.14 to 16.87)	-0.33 (-0.43 to -0.22)	23607 (18384 to 29865)	290.38 (227.36 to 368.70)	20713 (17981 to 24024)	347.14 (305.03 to 396.74)	0.65 (0.59 to 0.71)
Burkina Faso	7646 (7195 to 8110)	34.42 (32.39 to 36.51)	12379 (11673 to 13158)	27.19 (25.64 to 28.90)	-0.83 (-0.93 to -0.73)	3698 (2215 to 5923)	30.78 (18.03 to 49.41)	38423 (30424 to 47294)	148.05 (115.80 to 182.87)	4.91 (4.58 to 5.25)
Burundi	5611 (5308 to 5983)	44.96 (42.54 to 47.95)	8870 (8343 to 9379)	39.57 (37.22 to 41.84)	-0.51 (-0.68 to -0.35)	2051 (965 to 4018)	25.67 (11.35 to 51.95)	39840 (31637 to 48894)	264.51 (211.02 to 323.62)	8.88 (8.25 to 9.52)
Cabo Verde	141 (133 to 150)	23.39 (22.00 to 24.94)	79 (75 to 84)	19.42 (18.31 to 20.55)	-0.72 (-0.94 to -0.50)	609 (398 to 899)	158.71 (103.81 to 233.63)	2102 (1829 to 2402)	371.86 (323.45 to 424.81)	3.31 (3.12 to 3.50)
Cambodia	7936 (7479 to 8422)	38.60 (36.38 to 40.96)	3314 (3140 to 3520)	19.36 (18.35 to 20.57)	-2.50 (-2.64 to -2.35)	6573 (2879 to 12948)	51.87 (22.27 to 101.65)	47195 (39302 to 55676)	268.97 (223.77 to 316.92)	6.06 (5.70 to 6.43)
Cameroon	5216 (4918 to 5531)	22.78 (21.48 to 24.15)	10360 (9750 to 10978)	20.83 (19.60 to 22.07)	-0.22 (-0.30 to -0.13)	4834 (2696 to 7833)	38.20 (21.10 to 61.93)	66967 (54624 to 81104)	189.86 (153.89 to 229.74)	5.52 (4.75 to 6.29)
Canada	1282 (1209 to 1357)	6.57 (6.20 to 6.96)	1022 (967 to 1075)	5.76 (5.45 to 6.06)	-0.43 (-0.47 to -0.38)	39172 (33490 to 45446)	147.60 (126.67 to 170.76)	52670 (45883 to 60001)	150.53 (132.21 to 169.98)	0.00 (-0.05 to 0.06)
Central African Republic	2027 (1911 to 2164)	33.45 (31.54 to 35.72)	2730 (2578 to 2907)	30.02 (28.35 to 31.97)	-0.25 (-0.33 to -0.17)	515 (202 to 1155)	12.96 (4.70 to 30.10)	4983 (3719 to 6509)	75.43 (56.55 to 98.69)	5.36 (4.33 to 6.41)
Chad	5375 (5032 to 5728)	35.00 (32.77 to 37.30)	11792 (11130 to 12531)	28.48 (26.88 to 30.27)	-0.67 (-0.81 to -0.53)	1760 (935 to 3091)	21.17 (10.52 to 36.82)	24955 (19337 to 31240)	116.61 (89.22 to 146.54)	5.58 (4.68 to 6.48)
Chile	2876 (2718 to 3040)	19.62 (18.54 to 20.74)	1540 (1449 to 1623)	15.79 (14.86 to 16.64)	-0.86 (-0.96 to -0.76)	44970 (34432 to 58179)	329.52 (252.67 to 427.02)	68792 (60615 to 78305)	379.51 (335.98 to 429.94)	0.18 (0.07 to 0.30)
China	197585 (185783 to 208754)	17.87 (16.80 to 18.88)	74199 (70061 to 78261)	14.00 (13.22 to 14.77)	-0.65 (-0.73 to -0.57)	1897323 (1263270 to 2811009)	158.16 (105.75 to 232.73)	4516708 (3923507 to 5126409)	333.69 (291.04 to 377.79)	2.93 (2.67 to 3.18)
Colombia	6778 (6425 to 7160)	15.33 (14.53 to 16.19)	3929 (3699 to 4179)	12.13 (11.43 to 12.91)	-0.73 (-0.80 to -0.66)	59346 (41698 to 82711)	170.99 (119.78 to 236.97)	122135 (106298 to 139057)	253.97 (221.84 to 288.66)	1.19 (1.05 to 1.32)
Comoros	388 (363 to 414)	40.96 (38.39 to 43.76)	222 (210 to 237)	27.25 (25.70 to 29.11)	-1.30 (-1.34 to -1.26)	353 (169 to 659)	63.01 (30.61 to 115.76)	2324 (1907 to 2765)	298.98 (245.39 to 355.88)	5.55 (5.20 to 5.91)
Congo	1042 (983 to 1103)	23.82 (22.45 to 25.21)	1130 (1066 to 1205)	18.50 (17.45 to 19.73)	-0.85 (-0.91 to -0.79)	1229 (552 to 2317)	40.94 (18.43 to 77.07)	12024 (9727 to 14306)	207.73 (168.18 to 247.45)	6.18 (5.51 to 6.85)
Cook Islands	1 (1 to 1)	5.87 (5.54 to 6.17)	1 (1 to 1)	6.13 (5.80 to 6.43)	0.35 (0.28 to 0.43)	18 (13 to 24)	90.55 (67.93 to 118.96)	23 (20 to 26)	136.32 (120.07 to 153.47)	1.51 (1.43 to 1.59)
Costa Rica	492 (464 to 521)	12.58 (11.87 to 13.32)	290 (274 to 307)	11.06 (10.42 to 11.70)	-0.31 (-0.36 to -0.26)	7247 (5739 to 9419)	227.65 (180.31 to 296.95)	11462 (10018 to 13146)	246.93 (216.49 to 282.53)	0.37 (0.32 to 0.43)
Côte d'Ivoire	7285 (6873 to 7780)	27.41 (25.86 to 29.27)	9719 (9194 to 10293)	21.42 (20.26 to 22.68)	-0.66 (-0.77 to -0.56)	6252 (3436 to 10457)	42.41 (23.28 to 70.12)	62696 (51232 to 76086)	204.34 (165.54 to 248.20)	5.63 (4.97 to 6.30)
Croatia	456 (435 to 481)	17.09 (16.30 to 18.00)	251 (238 to 265)	14.87 (14.05 to 15.65)	-0.52 (-0.56 to -0.49)	16747 (13826 to 20013)	360.07 (299.20 to 427.74)	13881 (12121 to 15804)	366.36 (323.93 to 413.25)	0.06 (0.01 to 0.12)
Cuba	1327 (1258 to 1401)	15.49 (14.69 to 16.35)	673 (635 to 710)	13.98 (13.19 to 14.75)	-0.25 (-0.34 to -0.16)	30317 (24042 to 38803)	280.77 (223.31 to 359.31)	33648 (29252 to 38318)	320.72 (281.30 to 362.44)	0.48 (0.36 to 0.60)
Cyprus	50 (47 to 53)	7.54 (7.14 to 7.99)	41 (39 to 44)	5.71 (5.39 to 6.06)	-0.99 (-1.03 to -0.94)	1099 (899 to 1312)	142.81 (117.03 to 170.41)	1889 (1653 to 2136)	145.53 (128.22 to 163.74)	-0.03 (-0.06 to 0.01)
Czechia	1207 (1143 to 1280)	19.49 (18.45 to 20.67)	757 (716 to 800)	14.80 (14.00 to 15.64)	-0.72 (-0.85 to -0.59)	37746 (30527 to 45470)	385.53 (315.31 to 463.17)	35614 (31151 to 40358)	367.00 (325.32 to 412.23)	-0.05 (-0.13 to 0.03)
Democratic People's Republic of Korea	4749 (4475 to 5026)	18.41 (17.35 to 19.49)	2388 (2250 to 2528)	16.91 (15.93 to 17.90)	-0.25 (-0.34 to -0.17)	32199 (22112 to 46020)	152.09 (104.48 to 217.03)	83171 (72673 to 96864)	327.43 (287.05 to 379.86)	3.77 (3.32 to 4.23)
Democratic Republic of the Congo	24380 (22913 to 25919)	28.35 (26.64 to 30.14)	31193 (29392 to 33247)	22.81 (21.50 to 24.32)	-0.57 (-0.88 to -0.26)	10981 (5472 to 19973)	21.67 (10.41 to 39.72)	199411 (159512 to 243320)	199.18 (159.09 to 243.30)	7.58 (6.78 to 8.38)
Denmark	260 (246 to 274)	8.48 (8.02 to 8.96)	219 (208 to 232)	7.15 (6.78 to 7.57)	-0.54 (-0.67 to -0.42)	8615 (7205 to 10111)	178.74 (150.14 to 209.12)	9951 (8690 to 11437)	183.96 (162.05 to 209.19)	0.08 (-0.07 to 0.24)
Djibouti	186 (175 to 197)	24.85 (23.37 to 26.30)	326 (309 to 346)	22.54 (21.35 to 23.91)	-0.23 (-0.31 to -0.15)	294 (147 to 516)	61.17 (30.62 to 105.79)	3945 (3230 to 4684)	295.49 (242.58 to 350.85)	6.11 (5.44 to 6.78)
Dominica	17 (16 to 18)	19.14 (18.19 to 20.25)	5 (5 to 5)	16.34 (15.44 to 17.25)	-0.41 (-0.47 to -0.35)	196 (138 to 271)	259.47 (183.19 to 359.50)	179 (153 to 207)	277.94 (238.61 to 320.08)	0.07 (-0.03 to 0.18)
Dominican Republic	2343 (2222 to 2479)	21.75 (20.62 to 23.00)	1750 (1659 to 1844)	17.07 (16.19 to 17.99)	-0.60 (-0.67 to -0.52)	9811 (5956 to 14970)	127.68 (77.68 to 193.35)	32441 (27822 to 37602)	293.03 (251.41 to 339.77)	2.42 (2.16 to 2.69)
Ecuador	2608 (2468 to 2758)	18.02 (17.06 to 19.07)	2150 (2022 to 2286)	13.96 (13.13 to 14.84)	-0.64 (-0.74 to -0.54)	15109 (9401 to 23178)	140.14 (87.94 to 214.41)	48337 (42111 to 56334)	266.53 (232.10 to 310.62)	1.99 (1.84 to 2.13)
Egypt	11939 (11244 to 12628)	13.22 (12.45 to 13.98)	13185 (12420 to 13946)	10.66 (10.04 to 11.27)	-0.88 (-1.10 to -0.66)	39588 (25042 to 59579)	65.52 (41.94 to 97.53)	219929 (190778 to 250099)	199.72 (172.58 to 227.51)	2.78 (2.30 to 3.25)
El Salvador	1735 (1631 to 1843)	20.76 (19.52 to 22.06)	759 (713 to 805)	13.57 (12.76 to 14.39)	-1.38 (-1.46 to -1.30)	7802 (5145 to 12083)	133.97 (88.36 to 205.42)	17377 (15047 to 19968)	268.92 (232.80 to 309.08)	1.76 (1.41 to 2.11)
Equatorial Guinea	337 (319 to 357)	34.26 (32.38 to 36.28)	322 (303 to 341)	17.90 (16.88 to 18.98)	-2.48 (-2.86 to -2.10)	123 (53 to 262)	20.42 (8.13 to 44.91)	4214 (3609 to 4864)	252.28 (214.33 to 292.52)	9.87 (9.35 to 10.4)
Eritrea	3109 (2929 to 3305)	43.79 (41.26 to 46.55)	2936 (2772 to 3132)	31.37 (29.61 to 33.46)	-0.89 (-0.98 to -0.80)	1373 (609 to 2605)	26.87 (12.16 to 51.20)	18536 (14643 to 22791)	251.14 (198.84 to 308.39)	5.88 (5.39 to 6.36)
Estonia	102 (96 to 108)	9.88 (9.33 to 10.43)	56 (53 to 59)	9.00 (8.55 to 9.48)	-0.34 (-0.42 to -0.27)	2578 (2035 to 3163)	172.96 (137.51 to 211.47)	2495 (2191 to 2837)	211.54 (188.02 to 238.41)	0.85 (0.75 to 0.95)
Eswatini	311 (292 to 329)	20.06 (18.85 to 21.22)	226 (214 to 239)	16.31 (15.40 to 17.24)	-0.62 (-0.73 to -0.51)	814 (477 to 1310)	85.88 (50.56 to 135.88)	1906 (1541 to 2274)	150.07 (121.92 to 179.65)	1.90 (0.81 to 3.00)
Ethiopia	61019 (57361 to 65204)	52.24 (49.11 to 55.83)	56769 (53326 to 60314)	34.00 (31.94 to 36.12)	-1.36 (-1.63 to -1.09)	8831 (3591 to 17912)	11.95 (4.77 to 24.30)	384777 (303703 to 483033)	325.40 (256.80 to 406.20)	12.25 (11.90 to 12.60)
Fiji	72 (68 to 76)	7.93 (7.47 to 8.37)	69 (66 to 73)	8.00 (7.57 to 8.45)	0.38 (0.25 to 0.51)	673 (449 to 1007)	81.29 (54.26 to 120.48)	1202 (999 to 1422)	127.77 (106.30 to 151.22)	1.59 (1.46 to 1.72)
Finland	284 (269 to 300)	9.01 (8.52 to 9.52)	176 (168 to 186)	7.59 (7.21 to 8.00)	-0.61 (-0.67 to -0.56)	9174 (7619 to 10978)	194.01 (161.64 to 231.16)	9672 (8499 to 10942)	193.33 (171.51 to 216.40)	-0.07 (-0.14 to 0.00)
France	2120 (1996 to 2246)	5.75 (5.42 to 6.10)	1649 (1562 to 1746)	4.97 (4.71 to 5.26)	-0.34 (-0.42 to -0.27)	66835 (55317 to 79692)	121.33 (100.92 to 143.49)	77498 (67242 to 88400)	126.42 (110.85 to 142.59)	0.24 (0.17 to 0.31)
Gabon	327 (305 to 345)	19.12 (17.85 to 20.19)	366 (345 to 388)	17.72 (16.70 to 18.78)	-0.09 (-0.15 to -0.02)	674 (364 to 1134)	59.96 (32.83 to 101.84)	4819 (4005 to 5653)	251.04 (208.93 to 295.62)	5.02 (4.74 to 5.31)
Gambia	651 (614 to 690)	30.04 (28.34 to 31.85)	823 (776 to 874)	22.22 (20.95 to 23.59)	-0.96 (-1.05 to -0.87)	858 (508 to 1392)	73.39 (44.06 to 118.45)	7309 (5973 to 8639)	276.74 (226.51 to 328.99)	4.64 (4.45 to 4.83)
Georgia	633 (597 to 668)	15.25 (14.40 to 16.10)	329 (313 to 346)	15.30 (14.57 to 16.13)	0.12 (0.03 to 0.20)	11022 (8221 to 14268)	204.65 (152.92 to 265.68)	10054 (8796 to 11510)	303.79 (267.80 to 345.58)	1.43 (1.30 to 1.56)
Germany	3391 (3206 to 3575)	8.01 (7.57 to 8.44)	2362 (2216 to 2509)	6.25 (5.86 to 6.64)	-0.82 (-0.90 to -0.75)	129292 (106815 to 155439)	173.18 (143.76 to 207.13)	123674 (109129 to 141261)	159.33 (142.08 to 180.16)	-0.22 (-0.28 to -0.15)
Ghana	6945 (6531 to 7344)	23.99 (22.56 to 25.37)	8579 (8110 to 9064)	18.47 (17.46 to 19.51)	-0.79 (-0.84 to -0.74)	9615 (5498 to 15510)	55.01 (31.65 to 87.91)	81464 (68101 to 97159)	220.61 (184.06 to 262.92)	4.34 (4.00 to 4.69)
Greece	435 (409 to 462)	8.64 (8.13 to 9.17)	364 (342 to 387)	9.15 (8.61 to 9.72)	0.48 (0.25 to 0.71)	19429 (16301 to 22389)	196.29 (166.07 to 224.49)	21331 (18521 to 24662)	231.45 (203.45 to 264.06)	0.71 (0.50 to 0.93)
Greenland	6 (5 to 6)	9.65 (9.14 to 10.14)	3 (3 to 3)	8.01 (7.58 to 8.49)	-0.62 (-0.75 to -0.49)	72 (53 to 98)	125.83 (93.10 to 169.08)	92 (80 to 106)	169.43 (147.65 to 194.01)	0.92 (0.83 to 1.00)
Grenada	23 (21 to 24)	19.46 (18.43 to 20.49)	11 (11 to 12)	17.62 (16.70 to 18.60)	-0.16 (-0.21 to -0.11)	217 (153 to 314)	236.35 (167.20 to 342.42)	339 (293 to 390)	336.79 (291.21 to 385.92)	1.02 (0.93 to 1.12)
Guam	10 (10 to 11)	5.71 (5.41 to 6.03)	9 (9 to 10)	7.15 (6.76 to 7.54)	1.02 (0.84 to 1.20)	145 (114 to 186)	101.12 (78.91 to 129.11)	213 (185 to 246)	138.85 (120.71 to 159.45)	1.16 (1.04 to 1.29)
Guatemala	4806 (4532 to 5100)	28.93 (27.28 to 30.7)	2733 (2574 to 2896)	19.18 (18.06 to 20.32)	-1.12 (-1.27 to -0.98)	7892 (4186 to 13893)	76.45 (41.18 to 131.94)	41719 (35458 to 48652)	256.18 (217.85 to 299.43)	3.54 (3.15 to 3.94)
Guinea	4497 (4219 to 4748)	32.24 (30.25 to 34.04)	5865 (5541 to 6258)	24.61 (23.25 to 26.26)	-0.74 (-0.86 to -0.62)	1365 (743 to 2293)	17.30 (8.81 to 29.54)	21553 (17072 to 26614)	140.86 (110.41 to 173.59)	6.65 (6.09 to 7.22)
Guinea-Bissau	754 (713 to 798)	34.24 (32.37 to 36.22)	905 (853 to 959)	26.32 (24.81 to 27.89)	-0.76 (-0.86 to -0.67)	184 (75 to 377)	12.38 (4.98 to 25.54)	4143 (3267 to 5044)	172.93 (136.06 to 211.03)	9.64 (9.11 to 10.18)
Guyana	311 (294 to 329)	24.86 (23.48 to 26.26)	146 (138 to 153)	20.30 (19.23 to 21.41)	-0.53 (-0.62 to -0.44)	1332 (784 to 2100)	151.13 (89.50 to 238.42)	2148 (1783 to 2514)	276.26 (229.42 to 323.29)	1.80 (1.69 to 1.92)
Haiti	5266 (4991 to 5526)	43.47 (41.21 to 45.62)	5311 (5023 to 5601)	32.39 (30.63 to 34.16)	-0.91 (-0.99 to -0.83)	2252 (857 to 4694)	27.46 (10.52 to 58.23)	26480 (20557 to 32366)	190.56 (148.57 to 233.35)	5.12 (3.78 to 6.48)
Honduras	2140 (2013 to 2262)	24.91 (23.43 to 26.34)	1700 (1602 to 1807)	15.92 (15.01 to 16.92)	-1.38 (-1.44 to -1.33)	6777 (3929 to 11114)	124.31 (70.95 to 204.04)	27226 (22965 to 31870)	258.19 (217.89 to 301.90)	2.36 (2.20 to 2.52)
Hungary	1015 (958 to 1074)	16.79 (15.86 to 17.77)	597 (566 to 630)	14.01 (13.26 to 14.77)	-0.53 (-0.59 to -0.47)	29457 (23692 to 35935)	303.19 (245.14 to 372.07)	28829 (25067 to 33006)	334.45 (295.10 to 378.10)	0.26 (0.22 to 0.30)
Iceland	14 (13 to 14)	6.10 (5.75 to 6.46)	14 (13 to 15)	6.28 (5.93 to 6.66)	0.42 (0.27 to 0.56)	354 (302 to 408)	141.08 (120.76 to 162.39)	549 (484 to 626)	163.69 (145.02 to 185.76)	0.80 (0.65 to 0.95)
India	221146 (209059 to 233807)	18.37 (17.36 to 19.42)	169064 (159958 to 178943)	16.11 (15.24 to 17.05)	-0.51 (-0.62 to -0.41)	483488 (265081 to 855101)	52.07 (29.11 to 91.57)	3353495 (2852822 to 3866289)	235.25 (200.30 to 271.19)	5.27 (5.16 to 5.38)
Indonesia	51501 (48532 to 54677)	22.87 (21.55 to 24.28)	29255 (27547 to 30905)	13.81 (13.00 to 14.59)	-1.54 (-1.64 to -1.44)	168851 (95554 to 282203)	85.73 (49.30 to 141.89)	602562 (508698 to 704684)	215.06 (181.48 to 251.25)	2.88 (2.67 to 3.10)
Iran (Islamic Republic of)	11419 (10641 to 12129)	15.36 (14.31 to 16.31)	6273 (5901 to 6666)	12.66 (11.91 to 13.46)	-0.63 (-0.71 to -0.56)	91291 (62909 to 131956)	150.44 (104.68 to 214.26)	229909 (199732 to 262756)	270.76 (235.46 to 309.32)	1.64 (1.49 to 1.79)
Iraq	3794 (3574 to 4005)	11.43 (10.77 to 12.07)	3493 (3294 to 3716)	8.78 (8.28 to 9.34)	-0.97 (-1.14 to -0.79)	19099 (12972 to 27293)	93.54 (63.30 to 132.93)	68348 (60346 to 77942)	160.11 (140.80 to 183.21)	1.74 (1.57 to 1.92)
Ireland	186 (175 to 197)	7.08 (6.68 to 7.52)	158 (149 to 167)	5.81 (5.48 to 6.15)	-0.67 (-0.73 to -0.61)	5484 (4582 to 6407)	154.88 (129.70 to 180.6)	6938 (6097 to 7865)	146.90 (129.82 to 165.76)	-0.10 (-0.18 to -0.03)
Israel	439 (415 to 462)	8.68 (8.21 to 9.12)	644 (607 to 683)	7.26 (6.84 to 7.69)	-0.56 (-0.63 to -0.49)	9123 (7602 to 10898)	183.30 (152.76 to 218.97)	17439 (15349 to 19766)	185.20 (163.41 to 209.51)	0.05 (-0.03 to 0.13)
Italy	3672 (3609 to 3732)	13.65 (13.41 to 13.87)	1977 (1943 to 2008)	10.19 (10.01 to 10.35)	-0.93 (-0.95 to -0.90)	167012 (126327 to 229102)	312.35 (237.06 to 427.92)	146434 (127149 to 166025)	270.44 (235.80 to 305.59)	-0.4 (-0.46 to -0.34)
Jamaica	565 (536 to 598)	20.41 (19.37 to 21.62)	269 (256 to 285)	16.99 (16.18 to 17.98)	-0.39 (-0.47 to -0.31)	7523 (5558 to 9906)	308.90 (228.78 to 406.25)	9526 (8455 to 10904)	347.31 (308.67 to 396.39)	0.49 (0.41 to 0.58)
Japan	6068 (6001 to 6141)	10.13 (10.02 to 10.25)	3956 (3906 to 4003)	9.57 (9.45 to 9.68)	-0.10 (-0.15 to -0.05)	291539 (219183 to 403509)	241.67 (182.40 to 333.76)	288420 (249604 to 328637)	255.94 (223.08 to 290.86)	0.29 (0.25 to 0.34)
Jordan	403 (379 to 430)	6.31 (5.92 to 6.73)	520 (487 to 557)	5.02 (4.70 to 5.38)	-0.91 (-0.97 to -0.84)	3598 (2567 to 4842)	88.58 (63.16 to 118.50)	13913 (12242 to 15873)	110.44 (96.88 to 126.12)	0.66 (0.58 to 0.75)
Kazakhstan	2878 (2716 to 3032)	16.21 (15.30 to 17.08)	2888 (2732 to 3051)	14.72 (13.92 to 15.55)	-0.35 (-0.38 to -0.32)	31894 (23618 to 43077)	188.33 (139.89 to 253.65)	52485 (45449 to 59097)	275.73 (238.71 to 310.47)	1.74 (1.49 to 2.00)
Kenya	18657 (17451 to 19914)	39.53 (36.97 to 42.19)	15853 (14979 to 16800)	27.98 (26.44 to 29.66)	-0.93 (-1.08 to -0.78)	48343 (30232 to 79197)	180.92 (113.66 to 292.04)	161532 (129637 to 195042)	299.92 (242.49 to 360.54)	1.70 (1.41 to 1.98)
Kiribati	17 (17 to 18)	13.46 (12.72 to 14.21)	18 (17 to 19)	12.52 (11.85 to 13.25)	0.10 (-0.01 to 0.21)	30 (15 to 56)	33.20 (16.10 to 62.58)	135 (105 to 165)	102.12 (80.21 to 125.14)	3.78 (3.70 to 3.86)
Kuwait	173 (163 to 183)	10.71 (10.11 to 11.35)	353 (334 to 372)	14.71 (13.92 to 15.53)	1.25 (1.07 to 1.43)	3315 (2620 to 4064)	184.80 (146.06 to 227.16)	16090 (14171 to 18279)	342.88 (301.5 to 389.81)	1.99 (1.73 to 2.25)
Kyrgyzstan	1101 (1043 to 1160)	17.33 (16.42 to 18.26)	1215 (1141 to 1278)	16.17 (15.19 to 17.01)	-0.13 (-0.25 to -0.02)	7709 (5240 to 10696)	162.12 (109.92 to 225.10)	21817 (19110 to 24674)	307.35 (268.56 to 348.43)	2.35 (2.23 to 2.47)
Lao People's Democratic Republic	3012 (2840 to 3196)	36.12 (34.07 to 38.33)	1628 (1533 to 1729)	19.33 (18.20 to 20.53)	-2.04 (-2.23 to -1.85)	1329 (537 to 2864)	24.76 (9.67 to 53.30)	18061 (14741 to 21657)	233.98 (191.19 to 280.48)	8.00 (7.73 to 8.27)
Latvia	203 (192 to 215)	11.50 (10.85 to 12.18)	82 (78 to 87)	10.17 (9.67 to 10.75)	-0.33 (-0.40 to -0.26)	4903 (3867 to 5949)	195.62 (155.36 to 236.19)	3762 (3259 to 4316)	228.35 (200.67 to 258.58)	0.69 (0.60 to 0.78)
Lebanon	293 (276 to 313)	7.16 (6.74 to 7.65)	216 (205 to 229)	5.70 (5.39 to 6.04)	-0.90 (-1.01 to -0.79)	3034 (2240 to 3986)	96.95 (71.21 to 127.62)	6851 (6035 to 7798)	125.48 (110.83 to 142.54)	0.52 (0.40 to 0.64)
Lesotho	584 (550 to 617)	22.74 (21.44 to 24.04)	370 (349 to 390)	18.25 (17.23 to 19.23)	-0.61 (-0.70 to -0.52)	1225 (617 to 2170)	70.02 (35.59 to 122.47)	2321 (1840 to 2846)	111.75 (88.68 to 136.77)	1.07 (0.13 to 2.01)
Liberia	1828 (1720 to 1938)	33.85 (31.85 to 35.89)	1904 (1785 to 2022)	24.41 (22.87 to 25.91)	-1.26 (-1.41 to -1.11)	535 (325 to 841)	17.15 (9.70 to 28.09)	14901 (12247 to 17519)	250.10 (204.42 to 293.61)	9.15 (8.51 to 9.80)
Libya	484 (457 to 512)	7.75 (7.31 to 8.19)	260 (245 to 275)	6.74 (6.35 to 7.14)	-0.63 (-0.75 to -0.52)	4003 (2790 to 5378)	88.86 (62.02 to 118.75)	9650 (8444 to 10982)	139.76 (122.35 to 159.22)	1.05 (0.84 to 1.27)
Lithuania	302 (286 to 319)	11.13 (10.54 to 11.77)	111 (105 to 117)	9.66 (9.15 to 10.23)	-0.34 (-0.43 to -0.24)	7056 (5645 to 8583)	199.68 (160.41 to 242.13)	5232 (4561 to 6012)	217.69 (192.42 to 247.33)	0.42 (0.35 to 0.48)
Luxembourg	13 (12 to 13)	5.27 (4.98 to 5.57)	15 (14 to 16)	4.68 (4.41 to 4.94)	-0.26 (-0.36 to -0.16)	397 (332 to 470)	109.99 (92.57 to 130.45)	762 (677 to 859)	124.08 (110.67 to 138.93)	0.52 (0.42 to 0.63)
Madagascar	10970 (10324 to 11589)	43.85 (41.27 to 46.32)	14161 (13358 to 15032)	34.96 (32.98 to 37.11)	-0.64 (-0.79 to -0.50)	6447 (3151 to 11453)	42.60 (21.10 to 76.72)	92719 (74424 to 114216)	293.02 (233.69 to 360.93)	5.86 (5.53 to 6.19)
Malawi	10976 (10278 to 11678)	45.77 (42.86 to 48.70)	8874 (8343 to 9386)	32.52 (30.58 to 34.40)	-1.21 (-1.37 to -1.05)	3566 (1925 to 6208)	26.71 (13.86 to 46.66)	62542 (50982 to 74260)	288.81 (235.72 to 344.50)	8.79 (8.43 to 9.15)
Malaysia	3758 (3556 to 3968)	15.73 (14.88 to 16.61)	2584 (2442 to 2730)	11.26 (10.64 to 11.90)	-0.97 (-1.05 to -0.89)	42650 (29707 to 59708)	225.71 (157.55 to 315.25)	76096 (66353 to 85834)	238.71 (208.11 to 269.11)	0.22 (0.13 to 0.31)
Maldives	90 (85 to 95)	21.21 (20.03 to 22.37)	32 (30 to 34)	10.94 (10.30 to 11.60)	-2.28 (-2.44 to -2.13)	326 (201 to 519)	129.00 (79.19 to 205.33)	1272 (1121 to 1477)	240.91 (212.05 to 279.74)	1.37 (0.98 to 1.76)
Mali	7712 (7228 to 8193)	35.99 (33.73 to 38.24)	13917 (13030 to 14794)	27.27 (25.53 to 28.99)	-0.85 (-0.91 to -0.79)	2444 (1383 to 3978)	21.35 (11.53 to 36.08)	45872 (36014 to 56303)	166.43 (129.62 to 204.11)	6.40 (6.00 to 6.80)
Malta	23 (22 to 25)	8.69 (8.18 to 9.21)	14 (13 to 14)	6.55 (6.17 to 6.91)	-0.89 (-0.98 to -0.81)	709 (600 to 834)	194.97 (165.40 to 229.06)	678 (596 to 778)	167.12 (148.26 to 189.49)	-0.51 (-0.58 to -0.44)
Marshall Islands	7 (6 to 7)	9.39 (8.88 to 9.94)	5 (5 to 6)	9.73 (9.20 to 10.28)	0.45 (0.34 to 0.55)	36 (21 to 59)	65.73 (39.59 to 107.43)	68 (56 to 82)	114.99 (94.46 to 138.17)	2.37 (1.94 to 2.81)
Mauritania	1051 (995 to 1116)	25.32 (23.97 to 26.89)	1371 (1293 to 1455)	21.13 (19.93 to 22.42)	-0.47 (-0.51 to -0.43)	1224 (633 to 2266)	49.48 (25.58 to 89.70)	14735 (12524 to 16934)	313.57 (265.33 to 360.96)	6.18 (6.04 to 6.31)
Mauritius	147 (139 to 157)	13.27 (12.53 to 14.11)	68 (65 to 72)	11.17 (10.59 to 11.79)	-0.50 (-0.56 to -0.44)	2458 (1861 to 3240)	216.06 (164.15 to 283.95)	2768 (2413 to 3190)	229.74 (201.47 to 262.72)	0.08 (-0.04 to 0.20)
Mexico	42181 (41653 to 42708)	34.63 (34.19 to 35.06)	20778 (20515 to 21037)	22.93 (22.64 to 23.21)	-1.42 (-1.49 to -1.36)	288153 (185191 to 452801)	312.36 (202.36 to 489.15)	573910 (498214 to 650897)	447.52 (389.01 to 507.06)	0.67 (0.42 to 0.91)
Micronesia (Federated States of)	16 (16 to 17)	10.89 (10.32 to 11.51)	9 (8 to 9)	9.64 (9.10 to 10.24)	-0.11 (-0.20 to -0.03)	74 (43 to 123)	60.88 (35.03 to 101.31)	140 (114 to 167)	131.23 (106.77 to 156.48)	2.97 (2.79 to 3.15)
Monaco	1 (1 to 1)	6.06 (5.74 to 6.40)	1 (1 to 1)	4.89 (4.62 to 5.17)	-0.68 (-0.79 to -0.58)	32 (27 to 38)	119.74 (103.03 to 139.57)	45 (39 to 51)	133.50 (118.20 to 150.84)	0.39 (0.24 to 0.55)
Mongolia	730 (688 to 770)	21.06 (19.86 to 22.21)	728 (691 to 770)	19.85 (18.86 to 21.00)	-0.23 (-0.32 to -0.13)	1738 (1026 to 2749)	71.30 (42.59 to 112.58)	11065 (9600 to 12642)	319.51 (276.47 to 365.99)	5.75 (5.45 to 6.06)
Montenegro	76 (72 to 81)	15.97 (15.13 to 16.88)	47 (44 to 49)	13.86 (13.12 to 14.62)	-0.63 (-0.70 to -0.57)	2055 (1687 to 2426)	330.13 (271.61 to 389.20)	1941 (1692 to 2208)	333.88 (293.09 to 377.98)	-0.04 (-0.09 to 0.01)
Morocco	3418 (3228 to 3618)	9.02 (8.52 to 9.55)	2190 (2073 to 2329)	7.15 (6.77 to 7.61)	-0.85 (-0.93 to -0.77)	14248 (8607 to 22454)	52.34 (32.01 to 82.45)	49283 (42700 to 56429)	132.22 (114.56 to 151.36)	2.91 (2.80 to 3.01)
Mozambique	15532 (14642 to 16542)	53.02 (49.98 to 56.47)	18631 (17539 to 19885)	35.15 (33.09 to 37.51)	-1.23 (-1.35 to -1.11)	4290 (2262 to 7728)	23.98 (12.39 to 44.55)	81529 (64077 to 100256)	220.81 (172.53 to 271.43)	6.88 (6.43 to 7.33)
Myanmar	17614 (16658 to 18747)	32.86 (31.08 to 34.98)	9274 (8712 to 9843)	18.03 (16.94 to 19.14)	-1.98 (-2.13 to -1.83)	16378 (7935 to 30214)	36.54 (18.04 to 66.18)	139259 (115626 to 164535)	244.34 (203.04 to 288.79)	7.02 (6.81 to 7.24)
Namibia	485 (458 to 517)	19.71 (18.63 to 21.02)	438 (413 to 464)	15.89 (15.00 to 16.87)	-0.65 (-0.74 to -0.55)	1414 (778 to 2306)	87.52 (48.23 to 141.82)	5438 (4510 to 6369)	210.58 (173.97 to 247.13)	3.06 (2.53 to 3.60)
Nauru	1 (1 to 1)	7.10 (6.72 to 7.50)	1 (1 to 1)	7.98 (7.53 to 8.47)	0.57 (0.42 to 0.72)	6 (4 to 9)	51.71 (33.04 to 77.70)	12 (10 to 15)	101.91 (83.37 to 121.53)	2.51 (1.89 to 3.13)
Nepal	5953 (5628 to 6310)	15.78 (14.92 to 16.73)	3115 (2943 to 3309)	10.11 (9.55 to 10.74)	-1.40 (-1.46 to -1.35)	4855 (2261 to 9211)	20.88 (9.70 to 39.78)	49958 (41989 to 58297)	156.40 (131.27 to 182.60)	6.55 (6.02 to 7.07)
Netherlands	664 (627 to 702)	6.99 (6.60 to 7.38)	494 (466 to 524)	5.78 (5.45 to 6.13)	-0.60 (-0.65 to -0.56)	22466 (19228 to 26549)	156.42 (134.72 to 183.96)	23933 (20878 to 27062)	149.85 (131.99 to 168.08)	-0.11 (-0.15 to -0.07)
New Zealand	423 (405 to 442)	14.58 (13.99 to 15.25)	345 (331 to 361)	11.67 (11.18 to 12.20)	-0.69 (-0.75 to -0.62)	10174 (7567 to 14105)	303.80 (226.74 to 421.38)	14520 (12542 to 16791)	296.68 (257.53 to 341.80)	-0.20 (-0.27 to -0.13)
Nicaragua	1499 (1413 to 1593)	21.95 (20.69 to 23.32)	859 (811 to 913)	13.96 (13.18 to 14.84)	-1.42 (-1.45 to -1.40)	6988 (4518 to 9997)	164.54 (105.71 to 234.02)	18875 (16367 to 21593)	277.32 (240.30 to 317.73)	1.61 (1.38 to 1.85)
Niger	8197 (7688 to 8718)	38.33 (35.95 to 40.77)	19958 (18768 to 21349)	35.21 (33.11 to 37.66)	-0.26 (-0.35 to -0.16)	1623 (891 to 2718)	13.33 (7.11 to 23.67)	51872 (40968 to 63883)	175.34 (137.88 to 216.28)	9.37 (8.90 to 9.84)
Nigeria	53046 (49962 to 56241)	27.08 (25.50 to 28.71)	90498 (85074 to 96088)	22.87 (21.50 to 24.29)	-0.57 (-0.65 to -0.49)	46071 (30357 to 66729)	46.25 (30.65 to 65.27)	447958 (375360 to 523701)	181.52 (151.52 to 212.48)	4.54 (4.02 to 5.07)
Niue	0 (0 to 0)	6.74 (6.39 to 7.11)	0 (0 to 0)	7.31 (6.90 to 7.74)	0.39 (0.34 to 0.44)	2 (1 to 3)	83.58 (59.35 to 116.02)	2 (2 to 2)	129.93 (111.98 to 149.81)	1.70 (1.55 to 1.85)
North Macedonia	356 (335 to 375)	21.79 (20.56 to 22.99)	176 (167 to 185)	19.35 (18.39 to 20.37)	-0.49 (-0.56 to -0.41)	5969 (4440 to 7769)	300.15 (223.84 to 390.02)	9018 (7845 to 10296)	439.59 (385.61 to 497.93)	0.99 (0.76 to 1.22)
Northern Mariana Islands	4 (3 to 4)	6.01 (5.70 to 6.37)	2 (2 to 2)	7.67 (7.29 to 8.10)	1.07 (0.96 to 1.17)	50 (39 to 64)	105.37 (81.48 to 133.43)	76 (67 to 88)	160.95 (140.80 to 183.87)	1.60 (1.47 to 1.74)
Norway	165 (162 to 168)	5.77 (5.66 to 5.88)	135 (132 to 138)	5.04 (4.94 to 5.15)	-0.46 (-0.50 to -0.42)	5442 (4094 to 7488)	136.09 (102.08 to 187.56)	6720 (5803 to 7615)	131.73 (114.32 to 148.35)	-0.05 (-0.09 to -0.01)
Oman	285 (268 to 303)	8.26 (7.75 to 8.77)	262 (247 to 278)	6.89 (6.50 to 7.31)	-0.71 (-0.84 to -0.57)	2338 (1716 to 3121)	107.37 (78.60 to 142.70)	7391 (6453 to 8346)	150.90 (131.29 to 170.89)	0.69 (0.51 to 0.87)
Pakistan	31645 (29942 to 33344)	15.69 (14.84 to 16.53)	38007 (35837 to 40163)	12.72 (12.00 to 13.44)	-0.59 (-0.63 to -0.55)	47399 (26749 to 81469)	37.76 (21.57 to 64.06)	320793 (254972 to 389301)	127.76 (101.51 to 154.51)	4.25 (3.88 to 4.63)
Palau	1 (1 to 1)	6.40 (6.05 to 6.76)	1 (1 to 1)	7.79 (7.34 to 8.28)	0.94 (0.83 to 1.04)	12 (8 to 16)	72.56 (51.38 to 100.46)	24 (20 to 28)	139.95 (120.02 to 161.19)	2.21 (2.15 to 2.27)
Palestine	355 (332 to 378)	8.39 (7.85 to 8.93)	367 (345 to 389)	6.37 (5.98 to 6.75)	-0.95 (-1.10 to -0.80)	2196 (1547 to 3017)	97.25 (67.85 to 132.78)	7187 (6300 to 8130)	134.19 (117.03 to 152.35)	0.83 (0.64 to 1.02)
Panama	377 (356 to 399)	13.29 (12.54 to 14.08)	349 (329 to 371)	10.31 (9.72 to 10.94)	-0.63 (-0.71 to -0.56)	4644 (3387 to 6255)	186.74 (135.85 to 251.02)	9233 (8052 to 10520)	216.66 (189.17 to 246.62)	0.48 (0.42 to 0.54)
Papua New Guinea	917 (868 to 967)	12.96 (12.28 to 13.68)	1751 (1652 to 1857)	10.69 (10.08 to 11.33)	-0.44 (-0.53 to -0.36)	2116 (1254 to 3334)	45.37 (27.00 to 70.59)	10531 (8472 to 12792)	92.07 (74.02 to 111.94)	1.95 (1.58 to 2.32)
Paraguay	1059 (1003 to 1122)	17.06 (16.14 to 18.07)	739 (698 to 781)	11.92 (11.27 to 12.61)	-1.11 (-1.17 to -1.06)	9064 (6419 to 12415)	210.52 (148.95 to 289.28)	17166 (15003 to 19575)	236.57 (206.64 to 270.08)	0.50 (0.46 to 0.54)
Peru	6811 (6457 to 7199)	22.05 (20.90 to 23.31)	4798 (4496 to 5100)	14.84 (13.91 to 15.77)	-1.22 (-1.27 to -1.17)	26771 (16712 to 41577)	115.63 (72.82 to 176.33)	112165 (97424 to 127555)	308.81 (268.28 to 351.20)	2.96 (2.64 to 3.29)
Philippines	16001 (15069 to 16920)	16.50 (15.54 to 17.45)	11469 (10801 to 12183)	10.51 (9.90 to 11.17)	-1.38 (-1.55 to -1.22)	77529 (50931 to 115055)	112.84 (74.90 to 165.85)	193940 (165706 to 225761)	166.72 (142.41 to 194.15)	0.85 (0.69 to 1.02)
Poland	1480 (1456 to 1507)	5.63 (5.54 to 5.74)	718 (705 to 731)	4.37 (4.29 to 4.45)	-0.91 (-1.00 to -0.83)	37932 (27537 to 53089)	101.83 (73.93 to 142.65)	37100 (31944 to 42394)	104.87 (90.87 to 119.07)	0.00 (-0.08 to 0.07)
Portugal	292 (277 to 309)	5.28 (5.01 to 5.57)	127 (120 to 134)	3.22 (3.04 to 3.40)	-1.76 (-1.87 to -1.65)	9282 (7557 to 11153)	96.43 (78.69 to 115.45)	7840 (6875 to 8998)	82.22 (72.99 to 93.26)	-0.74 (-0.89 to -0.59)
Puerto Rico	438 (415 to 464)	13.91 (13.19 to 14.74)	103 (98 to 109)	11.72 (11.10 to 12.31)	-0.48 (-0.55 to -0.42)	9063 (7273 to 11323)	251.80 (202.28 to 314.50)	7589 (6521 to 8701)	257.02 (223.81 to 291.04)	0.22 (0.16 to 0.28)
Qatar	51 (48 to 54)	9.30 (8.75 to 9.85)	109 (102 to 115)	5.85 (5.49 to 6.22)	-1.54 (-1.72 to -1.35)	697 (535 to 902)	147.53 (113.73 to 190.90)	4425 (3886 to 5001)	142.94 (125.20 to 161.96)	-0.15 (-0.30 to 0.00)
Republic of Korea	3506 (3309 to 3702)	10.85 (10.25 to 11.46)	1146 (1084 to 1213)	8.92 (8.43 to 9.44)	-0.63 (-0.76 to -0.50)	83547 (65275 to 110842)	184.87 (144.60 to 243.69)	109626 (97436 to 124392)	226.77 (202.84 to 255.96)	0.65 (0.58 to 0.72)
Republic of Moldova	518 (492 to 548)	13.60 (12.91 to 14.37)	153 (144 to 161)	11.27 (10.64 to 11.87)	-0.60 (-0.69 to -0.51)	8234 (6150 to 10761)	186.01 (139.16 to 243.12)	7824 (6850 to 8912)	237.08 (209.73 to 267.58)	0.86 (0.75 to 0.98)
Romania	2371 (2251 to 2513)	16.33 (15.51 to 17.31)	1218 (1155 to 1284)	14.20 (13.47 to 14.97)	-0.45 (-0.48 to -0.43)	49268 (36657 to 64791)	218.26 (162.46 to 286.87)	54291 (47049 to 62695)	317.58 (279.00 to 362.95)	1.19 (1.12 to 1.27)
Russian Federation	10831 (10271 to 11414)	11.38 (10.79 to 12.00)	6583 (6228 to 6941)	10.11 (9.57 to 10.66)	-0.37 (-0.45 to -0.30)	280546 (207452 to 380045)	193.63 (143.01 to 262.84)	287779 (249049 to 328795)	218.39 (190.27 to 248.09)	0.73 (0.60 to 0.85)
Rwanda	6438 (6054 to 6821)	42.20 (39.68 to 44.71)	5017 (4719 to 5305)	28.33 (26.65 to 29.96)	-1.51 (-1.71 to -1.30)	2461 (1020 to 5165)	23.96 (9.39 to 50.74)	43335 (35274 to 52202)	303.23 (246.68 to 366.81)	10.39 (9.86 to 10.93)
Saint Kitts and Nevis	7 (7 to 7)	15.54 (14.76 to 16.44)	4 (4 to 4)	13.36 (12.66 to 14.04)	-0.40 (-0.44 to -0.37)	67 (44 to 100)	156.42 (101.23 to 231.08)	144 (124 to 166)	256.09 (220.63 to 294.08)	1.28 (1.03 to 1.54)
Saint Lucia	33 (32 to 35)	19.36 (18.40 to 20.47)	14 (13 to 15)	17.15 (16.33 to 18.06)	-0.27 (-0.31 to -0.23)	363 (252 to 510)	248.62 (173.03 to 347.23)	564 (487 to 640)	335.10 (291.17 to 378.18)	0.90 (0.83 to 0.97)
Saint Vincent and the Grenadines	24 (23 to 25)	19.46 (18.38 to 20.56)	11 (10 to 12)	17.67 (16.72 to 18.70)	-0.25 (-0.28 to -0.22)	255 (176 to 362)	219.56 (152.71 to 310.51)	357 (308 to 414)	325.65 (281.73 to 375.66)	1.19 (1.13 to 1.25)
Samoa	25 (24 to 26)	9.67 (9.14 to 10.23)	30 (28 to 32)	10.08 (9.53 to 10.65)	0.58 (0.43 to 0.72)	176 (117 to 258)	94.15 (63.25 to 139.38)	386 (334 to 448)	171.98 (148.05 to 199.91)	2.17 (2.03 to 2.31)
San Marino	1 (1 to 1)	5.30 (5.02 to 5.63)	1 (1 to 1)	5.72 (5.40 to 6.08)	0.36 (0.28 to 0.44)	29 (24 to 34)	126.76 (108.70 to 147.61)	42 (36 to 47)	139.53 (123.65 to 156.90)	0.34 (0.29 to 0.40)
Sao Tome and Principe	60 (56 to 63)	27.00 (25.46 to 28.60)	40 (38 to 43)	16.98 (16.01 to 17.99)	-1.68 (-1.78 to -1.57)	115 (69 to 177)	83.68 (49.46 to 128.46)	628 (533 to 733)	275.26 (232.68 to 320.97)	4.23 (4.11 to 4.36)
Saudi Arabia	2580 (2433 to 2719)	10.51 (9.91 to 11.07)	2306 (2184 to 2450)	10.36 (9.81 to 11.00)	-0.12 (-0.30 to 0.06)	19104 (12890 to 27353)	111.08 (74.88 to 158.52)	91731 (81052 to 103785)	236.60 (208.55 to 268.28)	2.27 (1.93 to 2.62)
Senegal	4560 (4271 to 4839)	27.51 (25.77 to 29.20)	5036 (4741 to 5331)	21.84 (20.56 to 23.12)	-0.53 (-0.59 to -0.47)	4165 (2334 to 7332)	44.81 (25.21 to 77.40)	43797 (35952 to 52012)	255.75 (209.75 to 303.86)	5.88 (5.73 to 6.03)
Serbia	1199 (1137 to 1267)	18.13 (17.19 to 19.16)	429 (407 to 454)	13.29 (12.62 to 14.06)	-1.21 (-1.28 to -1.14)	25080 (19028 to 32643)	267.77 (204.10 to 346.16)	28095 (24631 to 32057)	343.99 (304.49 to 388.50)	0.72 (0.58 to 0.85)
Seychelles	11 (10 to 11)	13.33 (12.59 to 14.08)	9 (8 to 9)	11.51 (10.90 to 12.14)	-0.48 (-0.53 to -0.43)	149 (106 to 205)	197.80 (141.13 to 270.44)	240 (210 to 280)	231.72 (203.67 to 269.83)	0.36 (0.25 to 0.46)
Sierra Leone	3036 (2866 to 3226)	31.19 (29.44 to 33.15)	3437 (3225 to 3666)	23.74 (22.28 to 25.32)	-0.91 (-1.12 to -0.70)	1293 (756 to 1996)	25.50 (14.19 to 39.29)	15308 (12264 to 18782)	156.27 (123.91 to 192.26)	5.55 (4.89 to 6.21)
Singapore	245 (231 to 260)	10.12 (9.55 to 10.74)	195 (185 to 205)	7.38 (6.98 to 7.76)	-0.91 (-1.00 to -0.82)	6026 (4938 to 7224)	194.99 (160.08 to 233.88)	10537 (9323 to 11859)	189.88 (168.71 to 212.93)	-0.07 (-0.15 to 0.01)
Slovakia	706 (667 to 750)	18.50 (17.49 to 19.65)	446 (422 to 470)	16.64 (15.75 to 17.55)	-0.35 (-0.44 to -0.26)	18112 (14645 to 21916)	350.60 (283.55 to 423.98)	19446 (16974 to 22274)	386.47 (339.89 to 439.13)	0.27 (0.17 to 0.36)
Slovenia	135 (128 to 143)	12.66 (11.97 to 13.38)	90 (85 to 95)	10.10 (9.51 to 10.64)	-0.85 (-0.92 to -0.78)	5074 (4255 to 6025)	266.92 (224.55 to 315.74)	4896 (4265 to 5520)	257.86 (227.75 to 288.31)	-0.18 (-0.23 to -0.13)
Solomon Islands	111 (105 to 118)	16.99 (16.08 to 18.01)	153 (144 to 162)	15.62 (14.74 to 16.56)	0.11 (-0.03 to 0.24)	343 (198 to 574)	81.88 (46.24 to 136.41)	1229 (998 to 1487)	161.09 (130.83 to 194.55)	2.40 (2.33 to 2.46)
Somalia	10468 (9832 to 11158)	56.42 (53.00 to 60.14)	25870 (24293 to 27394)	56.13 (52.71 to 59.44)	0.00 (-0.07 to 0.08)	3118 (1383 to 6287)	26.09 (10.84 to 53.94)	57345 (43195 to 74244)	216.83 (163.57 to 280.02)	6.18 (5.45 to 6.91)
South Africa	11619 (11364 to 11869)	23.09 (22.59 to 23.59)	11062 (10819 to 11318)	23.40 (22.89 to 23.94)	-0.03 (-0.11 to 0.06)	56531 (37426 to 84628)	142.72 (94.88 to 210.50)	188208 (160619 to 217622)	328.05 (280.32 to 379.44)	2.88 (2.38 to 3.37)
South Sudan	4993 (4703 to 5266)	40.68 (38.32 to 42.91)	6771 (6402 to 7182)	36.94 (34.93 to 39.18)	-0.27 (-0.34 to -0.19)	2423 (1388 to 4157)	33.87 (19.02 to 57.37)	24878 (19851 to 30411)	229.55 (183.22 to 281.02)	5.87 (5.41 to 6.33)
Spain	1084 (1025 to 1151)	5.66 (5.34 to 6.00)	869 (816 to 918)	5.39 (5.06 to 5.69)	0.06 (-0.06 to 0.19)	44324 (36965 to 51712)	119.94 (100.88 to 139.60)	58286 (50871 to 65723)	138.96 (122.28 to 155.04)	0.70 (0.60 to 0.79)
Sri Lanka	3176 (3006 to 3378)	18.41 (17.42 to 19.58)	1863 (1748 to 1973)	12.86 (12.06 to 13.62)	-1.12 (-1.27 to -0.97)	39960 (27501 to 56096)	223.53 (154.48 to 311.44)	61258 (53708 to 70139)	282.23 (248.15 to 322.23)	0.64 (0.49 to 0.80)
Sudan	6891 (6489 to 7347)	16.43 (15.47 to 17.52)	4994 (4694 to 5304)	9.06 (8.52 to 9.62)	-2.12 (-2.27 to -1.98)	6837 (4067 to 10677)	29.62 (17.78 to 45.33)	63039 (53773 to 72883)	136.98 (116.38 to 158.39)	4.62 (4.37 to 4.87)
Suriname	103 (97 to 109)	23.43 (22.08 to 24.79)	81 (76 to 85)	18.98 (17.90 to 19.97)	-0.68 (-0.77 to -0.58)	709 (444 to 1084)	174.16 (109.02 to 263.24)	1690 (1425 to 1990)	297.70 (251.13 to 350.01)	1.85 (1.69 to 2.02)
Sweden	407 (381 to 431)	6.81 (6.38 to 7.22)	408 (386 to 431)	7.43 (7.03 to 7.86)	0.59 (0.47 to 0.70)	13132 (9888 to 17945)	163.84 (122.71 to 225.21)	18934 (16110 to 21785)	196.47 (168.38 to 224.90)	0.93 (0.78 to 1.07)
Switzerland	357 (336 to 376)	8.81 (8.31 to 9.29)	279 (264 to 294)	6.59 (6.24 to 6.94)	-1.10 (-1.16 to -1.05)	12165 (10277 to 14226)	187.70 (159.94 to 218.37)	14162 (12484 to 16223)	170.25 (151.49 to 193.47)	-0.39 (-0.42 to -0.35)
Syrian Arab Republic	1878 (1773 to 1990)	8.52 (8.04 to 9.02)	567 (532 to 604)	6.01 (5.64 to 6.40)	-1.04 (-1.25 to -0.83)	11368 (7703 to 16459)	81.09 (54.93 to 116.79)	17559 (15188 to 19848)	125.31 (108.45 to 141.54)	0.67 (0.26 to 1.09)
Taiwan (Province of China)	1578 (1485 to 1668)	10.09 (9.49 to 10.66)	721 (683 to 762)	9.52 (9.02 to 10.06)	0.00 (-0.08 to 0.07)	41485 (33511 to 50943)	201.18 (162.68 to 246.43)	50797 (44144 to 58061)	231.68 (203.45 to 262.60)	0.69 (0.62 to 0.76)
Tajikistan	2161 (2049 to 2271)	21.60 (20.48 to 22.70)	2803 (2653 to 2959)	20.62 (19.51 to 21.76)	-0.19 (-0.30 to -0.08)	7665 (5082 to 11061)	129.67 (85.56 to 188.27)	33491 (28348 to 38911)	312.77 (263.25 to 364.54)	3.16 (3.05 to 3.27)
Thailand	19050 (17966 to 20106)	38.21 (36.04 to 40.33)	6668 (6303 to 7059)	25.86 (24.44 to 27.37)	-1.08 (-1.20 to -0.96)	280069 (204559 to 383005)	479.15 (352.52 to 651.37)	319691 (277263 to 368048)	517.00 (452.87 to 590.17)	0.40 (0.23 to 0.57)
Timor-Leste	692 (654 to 734)	41.47 (39.23 to 43.99)	395 (372 to 418)	20.18 (19.02 to 21.34)	-2.75 (-2.94 to -2.55)	542 (271 to 994)	57.08 (28.53 to 105.25)	3923 (3243 to 4628)	265.71 (219.59 to 313.56)	5.21 (4.71 to 5.71)
Togo	2123 (2000 to 2259)	27.60 (26.00 to 29.36)	2506 (2350 to 2663)	21.54 (20.20 to 22.89)	-0.69 (-0.82 to -0.56)	2121 (1203 to 3432)	48.34 (27.42 to 77.79)	19647 (15994 to 23465)	215.48 (175.51 to 258.97)	5.01 (4.42 to 5.60)
Tokelau	0 (0 to 0)	6.97 (6.60 to 7.35)	0 (0 to 0)	7.62 (7.20 to 8.05)	0.28 (0.20 to 0.35)	1 (1 to 2)	71.03 (47.29 to 105.07)	2 (2 to 2)	144.86 (125.34 to 165.19)	2.55 (2.46 to 2.64)
Tonga	14 (14 to 15)	9.24 (8.74 to 9.79)	13 (12 to 14)	9.00 (8.51 to 9.50)	0.27 (0.16 to 0.38)	118 (82 to 168)	110.10 (76.70 to 156.08)	177 (152 to 205)	159.99 (137.26 to 186.02)	1.42 (1.34 to 1.51)
Trinidad and Tobago	224 (212 to 237)	19.52 (18.50 to 20.66)	129 (122 to 137)	18.11 (17.12 to 19.18)	-0.29 (-0.32 to -0.25)	3304 (2311 to 4567)	262.73 (184.73 to 360.82)	4644 (4027 to 5345)	351.80 (306.26 to 402.91)	1.03 (0.99 to 1.08)
Tunisia	809 (760 to 854)	7.67 (7.21 to 8.10)	460 (433 to 488)	5.74 (5.41 to 6.09)	-0.99 (-1.08 to -0.90)	7502 (5165 to 10476)	86.27 (59.63 to 120.17)	14643 (12830 to 16521)	125.59 (110.26 to 141.39)	1.01 (0.86 to 1.15)
Türkiye	5795 (5480 to 6125)	8.15 (7.71 to 8.62)	2578 (2425 to 2740)	5.32 (5.00 to 5.65)	-1.44 (-1.60 to -1.29)	37799 (24528 to 53951)	62.97 (41.07 to 90.04)	92124 (80700 to 104716)	112.00 (98.38 to 127.02)	1.69 (1.52 to 1.86)
Turkmenistan	986 (931 to 1044)	16.38 (15.45 to 17.34)	837 (791 to 885)	15.80 (14.94 to 16.71)	-0.21 (-0.35 to -0.08)	4606 (3140 to 6478)	114.41 (77.72 to 160.34)	14458 (12539 to 16897)	273.74 (237.07 to 320.45)	2.88 (2.80 to 2.95)
Tuvalu	2 (2 to 2)	10.75 (10.22 to 11.31)	1 (1 to 1)	8.77 (8.28 to 9.25)	-0.39 (-0.51 to -0.27)	4 (2 to 6)	33.74 (17.26 to 57.81)	16 (13 to 19)	127.55 (106.56 to 150.25)	4.42 (4.16 to 4.67)
Uganda	27176 (25603 to 28852)	61.50 (57.94 to 65.30)	28998 (27402 to 30644)	38.34 (36.23 to 40.51)	-1.64 (-1.76 to -1.51)	16108 (9738 to 25039)	71.59 (42.13 to 113.05)	184620 (148951 to 222599)	378.09 (305.71 to 455.52)	6.12 (5.57 to 6.66)
Ukraine	3830 (3613 to 4058)	11.89 (11.21 to 12.60)	1492 (1410 to 1581)	11.30 (10.68 to 11.97)	-0.13 (-0.18 to -0.07)	105392 (76266 to 148766)	212.31 (153.86 to 298.61)	86652 (72727 to 100512)	228.30 (193.76 to 262.00)	0.32 (0.22 to 0.43)
United Arab Emirates	190 (179 to 201)	8.18 (7.70 to 8.66)	236 (223 to 248)	6.43 (6.09 to 6.77)	-0.84 (-0.94 to -0.74)	2582 (1817 to 3604)	126.82 (89.53 to 175.52)	15575 (13589 to 17499)	152.94 (133.54 to 172.04)	0.36 (0.22 to 0.49)
United Kingdom	1886 (1872 to 1899)	4.93 (4.89 to 4.96)	1848 (1835 to 1861)	5.53 (5.49 to 5.57)	0.53 (0.41 to 0.65)	60371 (46317 to 80746)	111.54 (85.43 to 149.46)	89818 (78285 to 101978)	141.81 (124.27 to 160.20)	0.96 (0.83 to 1.09)
United Republic of Tanzania	23306 (21963 to 24677)	40.42 (38.09 to 42.80)	26167 (24600 to 27935)	28.97 (27.23 to 30.93)	-1.01 (-1.16 to -0.86)	18495 (10734 to 30066)	58.89 (34.88 to 95.19)	187689 (153616 to 225305)	293.39 (240.07 to 352.31)	5.36 (5.07 to 5.66)
United States of America	15134 (14313 to 16011)	7.56 (7.15 to 8.00)	11581 (10922 to 12209)	6.54 (6.17 to 6.89)	-0.50 (-0.52 to -0.48)	409817 (306623 to 558359)	166.58 (124.52 to 227.05)	496907 (430373 to 563920)	159.54 (138.79 to 180.97)	-0.19 (-0.21 to -0.17)
United States Virgin Islands	17 (16 to 18)	15.40 (14.65 to 16.28)	5 (5 to 5)	14.43 (13.69 to 15.28)	-0.04 (-0.10 to 0.01)	262 (200 to 344)	242.40 (185.24 to 317.50)	208 (180 to 238)	276.72 (242.40 to 312.48)	0.58 (0.52 to 0.64)
Uruguay	324 (305 to 343)	12.05 (11.37 to 12.75)	189 (179 to 200)	11.03 (10.47 to 11.70)	-0.28 (-0.32 to -0.25)	6198 (4727 to 7952)	202.74 (154.82 to 260.30)	7843 (6832 to 8937)	244.66 (215.08 to 276.99)	0.63 (0.61 to 0.66)
Uzbekistan	6024 (5703 to 6360)	17.66 (16.72 to 18.65)	6896 (6540 to 7300)	18.02 (17.09 to 19.07)	-0.03 (-0.11 to 0.05)	37639 (25946 to 51661)	166.06 (114.40 to 227.20)	110224 (95525 to 127083)	313.77 (271.23 to 362.45)	2.38 (2.29 to 2.47)
Vanuatu	40 (38 to 43)	13.83 (12.96 to 14.66)	56 (53 to 60)	13.40 (12.61 to 14.20)	0.22 (0.13 to 0.31)	164 (98 to 258)	91.69 (55.36 to 145.08)	512 (410 to 617)	150.83 (121.00 to 182.43)	1.77 (1.53 to 2.00)
Venezuela (Bolivarian Republic of)	3579 (3386 to 3797)	13.56 (12.82 to 14.38)	2556 (2407 to 2708)	11.78 (11.09 to 12.48)	-0.31 (-0.47 to -0.16)	31418 (21957 to 44537)	156.00 (109.24 to 222.70)	63808 (55398 to 72808)	244.28 (212.58 to 277.98)	1.44 (1.23 to 1.65)
Viet Nam	23110 (21781 to 24602)	24.88 (23.45 to 26.48)	9613 (9089 to 10146)	12.91 (12.20 to 13.62)	-2.13 (-2.19 to -2.08)	183542 (120172 to 264057)	252.07 (165.43 to 358.24)	266729 (232530 to 300050)	267.56 (233.55 to 300.57)	0.04 (-0.11 to 0.19)
Yemen	4910 (4620 to 5215)	15.57 (14.65 to 16.54)	4791 (4502 to 5058)	10.28 (9.66 to 10.86)	-1.44 (-1.64 to -1.23)	6102 (3588 to 9600)	37.56 (21.66 to 58.09)	49820 (41726 to 58409)	137.31 (114.73 to 161.75)	4.30 (4.21 to 4.40)
Zambia	6664 (6297 to 7029)	36.40 (34.40 to 38.39)	7176 (6765 to 7603)	24.77 (23.36 to 26.25)	-1.31 (-1.52 to -1.09)	3231 (1646 to 5798)	30.05 (15.57 to 54.69)	52269 (43035 to 62925)	238.22 (195.76 to 287.90)	7.69 (7.12 to 8.27)
Zimbabwe	3891 (3635 to 4144)	20.93 (19.55 to 22.30)	4346 (4102 to 4620)	19.40 (18.31 to 20.62)	0.12 (-0.05 to 0.30)	12685 (7898 to 19707)	106.53 (66.86 to 163.20)	27452 (21708 to 33191)	156.85 (124.95 to 188.99)	0.71 (-0.04 to 1.46)
NE-BAT neonatal encephalopathy due to birth asphyxia and trauma, ASIR age-standardized incidence rate, ASPR age-standardized prevalence rate, UI uncertainty interval, EAPC estimated annual percentage, SDI socio-demographic index
