# Supplementary material for: Neonatal encephalopathy due to birth asphyxia and trauma: global trends and disparities
Source: Front Public Health. 2025 Sep 11;13:1583572. doi: 10.3389/fpubh.2025.1583572 (PMC12460252; doi:10.3389/fpubh.2025.1583572)
Supplement: Supplementary file 2 [file Data_Sheet_2.zip › Data Sheet 2/Supplymentary tables/Table S2 Mortality and DALYs of NE-BAT in 1990 and 2021 for both sexes and all countries, with EAPC from 1990 to 2021.xlsx]

## Sheet: Sheet1
Table S2 Mortality and DALYs of NE-BAT in 1990 and 2021 for both sexes and all countries, with EAPC from 1990 to 2021
Characteristic	1990		2021		EAPC (95% CI) 1990-2021	1990		2021		EAPC (95% CI) 1990-2021
	Cases (95% UI)	ASMR (95% UI)	Cases (95% UI)	ASMR (95% UI)		Cases (95% UI)	ASDR (95% UI)	Cases (95% UI)	ASDR (95% UI)
Global	883082 (809080 to 1004097)	13.81 (12.65 to 15.71)	603606 (511191 to 725271)	9.75 (8.26 to 11.71)	-1.24 (-1.49 to -0.98)	81020506 (74272388 to 92120587)	1270.67 (1164.59 to 1443.71)	58575091 (50032891 to 68835375)	932.14 (796.29 to 1101.54)	-1.12 (-1.37 to -0.86)
Sexes
Female	365502 (324486 to 422333)	11.86 (10.52 to 13.70)	249299 (207718 to 297289)	8.34 (6.95 to 9.94)	-1.28 (-1.41 to -1.15)	33507431 (29736634 to 38645727)	1089.64 (967.93 to 1256.78)	24160972 (20445157 to 28526986)	795.36 (670.51 to 942.27)	-1.16 (-1.28 to -1.04)
Male	517580 (462705 to 594592)	15.63 (13.97 to 17.96)	354306 (293054 to 422742)	11.07 (9.15 to 13.21)	-1.20 (-1.33 to -1.07)	47513075 (42609789 to 54699632)	1439.32 (1291.01 to 1657.61)	34414118 (28910399 to 40569208)	1060.17 (889.77 to 1252.58)	-1.08 (-1.20 to -0.96)
SDI
High SDI	9643 (9090 to 10301)	1.60 (1.51 to 1.71)	3264 (2896 to 3593)	0.66 (0.58 to 0.72)	-2.58 (-2.73 to -2.42)	1184102 (1052167 to 1394334)	181.67 (164.79 to 206.75)	692945 (578892 to 810162)	99.37 (86.55 to 112.88)	-1.72 (-1.95 to -1.49)
High-middle SDI	59664 (53628 to 67337)	6.79 (6.10 to 7.66)	6142 (5240 to 7169)	1.09 (0.93 to 1.27)	-6.16 (-6.42 to -5.90)	5828345 (5190972 to 6492638)	653.58 (581.36 to 731.17)	1283112 (1070507 to 1516878)	157.82 (136.66 to 182.89)	-4.92 (-5.18 to -4.66)
Middle SDI	230185 (203007 to 257985)	11.50 (10.14 to 12.89)	62256 (52405 to 74587)	4.06 (3.42 to 4.86)	-3.47 (-3.75 to -3.20)	21311359 (18723691 to 23795034)	1066.96 (937.37 to 1190.50)	7157675 (6157994 to 8278075)	429.93 (369.87 to 501.71)	-3.06 (-3.33 to -2.79)
Low-middle SDI	330762 (290033 to 398250)	17.86 (15.66 to 21.50)	225206 (184777 to 270363)	12.07 (9.9 to 14.49)	-1.28 (-1.51 to -1.05)	29913901 (26276585 to 36064907)	1618.30 (1424.28 to 1950.85)	21150947 (17643752 to 25266492)	1130.55 (942.77 to 1350.76)	-1.18 (-1.41 to -0.95)
Low SDI	252434 (221891 to 302642)	23.94 (21.02 to 28.73)	306445 (254817 to 372292)	17.77 (14.77 to 21.58)	-0.80 (-1.09 to -0.51)	22745315 (19992947 to 27264218)	2159.51 (1895.70 to 2591.41)	28260543 (23675060 to 34105504)	1653.75 (1388.53 to 1994.40)	-0.71 (-1.00 to -0.43)
Regions
Andean Latin America	5430 (4477 to 6496)	9.67 (7.97 to 11.57)	1893 (1380 to 2444)	3.18 (2.32 to 4.11)	-3.09 (-3.29 to -2.90)	499198 (409633 to 595237)	894.95 (734.73 to 1065.24)	215974 (170130 to 271026)	354.45 (277.35 to 446.61)	-2.60 (-2.75 to -2.45)
Australasia	194 (181 to 209)	1.27 (1.18 to 1.37)	129 (107 to 157)	0.75 (0.62 to 0.91)	-1.01 (-1.61 to -0.41)	23777 (21164 to 26834)	146.34 (132.54 to 162.54)	19756 (16819 to 23326)	95.88 (82.39 to 112.28)	-0.92 (-1.38 to -0.46)
Caribbean	4044 (3421 to 4802)	9.38 (7.93 to 11.13)	3064 (2332 to 4053)	8.03 (6.11 to 10.63)	-0.32 (-0.44 to -0.19)	380371 (324077 to 450596)	888.46 (756.81 to 1051.06)	308418 (241739 to 398521)	793.47 (620.55 to 1028.04)	-0.21 (-0.33 to -0.09)
Central Asia	11408 (10302 to 12572)	12.09 (10.92 to 13.32)	4566 (3842 to 5421)	4.64 (3.91 to 5.51)	-3.06 (-3.69 to -2.42)	1050229 (948675 to 1156368)	1119.64 (1010.09 to 1232.99)	480540 (409926 to 556470)	489.10 (417.29 to 566.43)	-2.67 (-3.24 to -2.10)
Central Europe	2660 (2425 to 2868)	3.22 (2.93 to 3.47)	255 (215 to 298)	0.50 (0.43 to 0.59)	-6.43 (-6.67 to -6.19)	298467 (266028 to 336822)	338.42 (304.29 to 373.68)	79574 (64236 to 95804)	101.37 (85.10 to 118.63)	-4.31 (-4.51 to -4.11)
Central Latin America	18473 (17246 to 19961)	7.72 (7.20 to 8.34)	4546 (3597 to 5763)	2.42 (1.92 to 3.07)	-3.45 (-3.64 to -3.25)	1769589 (1641200 to 1945219)	752.88 (697.01 to 834.90)	619820 (517687 to 742076)	301.48 (250.38 to 362.38)	-2.77 (-2.96 to -2.59)
Central Sub-Saharan Africa	30702 (23438 to 38414)	25.04 (19.08 to 31.43)	37711 (29788 to 47900)	17.66 (13.95 to 22.43)	-0.67 (-0.92 to -0.42)	2766035 (2112142 to 3458551)	2257.87 (1720.85 to 2831.19)	3480238 (2767823 to 4385335)	1644.68 (1309.19 to 2071.11)	-0.59 (-0.82 to -0.35)
East Asia	140405 (115423 to 166876)	12.24 (10.06 to 14.55)	9724 (8006 to 11757)	1.75 (1.44 to 2.11)	-6.71 (-7.22 to -6.19)	13083123 (10743691 to 15465181)	1136.84 (933.44 to 1343.59)	1904283 (1598699 to 2279343)	232.30 (198.69 to 270.84)	-5.64 (-6.04 to -5.24)
Eastern Europe	8757 (8372 to 9115)	6.08 (5.81 to 6.33)	710 (632 to 792)	0.82 (0.73 to 0.91)	-6.52 (-6.87 to -6.17)	877111 (822257 to 955653)	588.97 (555.93 to 625.97)	144351 (120978 to 168653)	118.52 (103.71 to 133.58)	-5.37 (-5.58 to -5.15)
Eastern Sub-Saharan Africa	99536 (85146 to 120061)	23.37 (19.98 to 28.27)	100837 (80792 to 125859)	15.39 (12.33 to 19.21)	-1.27 (-1.45 to -1.09)	8979621 (7699136 to 10843665)	2112.75 (1811.48 to 2560.82)	9478337 (7653085 to 11650539)	1469.06 (1188.42 to 1800.00)	-1.11 (-1.26 to -0.96)
High-income Asia Pacific	907 (809 to 1027)	0.95 (0.85 to 1.08)	138 (123 to 152)	0.24 (0.21 to 0.26)	-4.09 (-4.38 to -3.79)	165836 (128185 to 228978)	135.63 (111.62 to 173.46)	95889 (72456 to 120660)	74.03 (59.16 to 90.02)	-1.74 (-1.97 to -1.51)
High-income North America	2649 (2576 to 2726)	1.20 (1.17 to 1.24)	1594 (1419 to 1772)	0.82 (0.73 to 0.91)	-0.93 (-1.05 to -0.81)	327144 (289688 to 393297)	141.45 (127.36 to 166.05)	253087 (217667 to 288531)	106.05 (93.89 to 118.36)	-0.71 (-0.80 to -0.62)
North Africa and Middle East	34055 (28916 to 42412)	6.51 (5.52 to 8.10)	16645 (13107 to 20436)	2.90 (2.28 to 3.56)	-2.80 (-2.89 to -2.71)	3125161 (2646260 to 3882448)	601.66 (509.58 to 746.92)	1748770 (1450210 to 2127320)	299.98 (247.42 to 364.85)	-2.46 (-2.54 to -2.38)
Oceania	645 (495 to 838)	6.01 (4.61 to 7.80)	1012 (714 to 1384)	4.94 (3.49 to 6.75)	-0.62 (-0.74 to -0.49)	59281 (45854 to 76613)	556.56 (432.05 to 717.19)	95678 (69131 to 128535)	474.61 (343.67 to 635.39)	-0.51 (-0.65 to -0.37)
South Asia	311442 (258811 to 411800)	18.95 (15.74 to 25.06)	195872 (154829 to 254921)	12.94 (10.23 to 16.84)	-1.25 (-1.33 to -1.17)	28152333 (23394124 to 37166964)	1715.74 (1425.50 to 2264.53)	18411973 (14634166 to 23790914)	1205.88 (958.28 to 1561.67)	-1.16 (-1.23 to -1.09)
Southeast Asia	52903 (39416 to 64778)	8.94 (6.66 to 10.94)	24372 (17335 to 30366)	4.52 (3.21 to 5.63)	-2.20 (-2.34 to -2.06)	4953402 (3734100 to 5997031)	842.10 (635.78 to 1019.07)	2627367 (1999404 to 3174279)	468.19 (352.69 to 569.83)	-1.91 (-2.04 to -1.79)
Southern Latin America	1962 (1785 to 2141)	3.87 (3.52 to 4.22)	319 (250 to 399)	0.85 (0.67 to 1.07)	-4.66 (-4.89 to -4.42)	206048 (185670 to 230629)	406.79 (366.49 to 455.39)	73265 (59602 to 87751)	145.51 (120.34 to 172.83)	-3.22 (-3.46 to -2.99)
Southern Sub-Saharan Africa	9251 (7811 to 11026)	11.92 (10.07 to 14.20)	6469 (4998 to 8456)	8.28 (6.39 to 10.82)	-1.15 (-1.29 to -1.02)	846956 (716256 to 1000973)	1096.68 (926.64 to 1295.98)	635226 (503825 to 811683)	807.61 (639.75 to 1034.42)	-0.97 (-1.10 to -0.84)
Tropical Latin America	12031 (10782 to 13235)	7.47 (6.69 to 8.22)	4479 (3614 to 5535)	2.70 (2.18 to 3.34)	-2.95 (-3.21 to -2.69)	1116999 (1002968 to 1233349)	692.94 (622.16 to 764.68)	485943 (403748 to 580716)	280.69 (233.00 to 336.31)	-2.64 (-2.88 to -2.41)
Western Europe	3283 (3190 to 3388)	1.47 (1.43 to 1.52)	1287 (1116 to 1455)	0.65 (0.56 to 0.74)	-2.19 (-2.40 to -1.98)	421594 (376823 to 486921)	167.80 (154.95 to 185.47)	251162 (211648 to 292079)	93.30 (81.98 to 106.20)	-1.54 (-1.71 to -1.37)
Western Sub-Saharan Africa	132345 (115020 to 160701)	31.06 (27.02 to 37.69)	187983 (152955 to 224574)	22.11 (17.98 to 26.42)	-0.95 (-1.06 to -0.84)	11918230 (10352323 to 14479177)	2799.84 (2433.23 to 3397.47)	17165442 (14001957 to 20467520)	2034.92 (1661.59 to 2425.74)	-0.89 (-0.99 to -0.80)
Ages
Birth
0-6 days	727737 (662786 to 819592)	28661.89 (26103.77 to 32279.56)	523491 (438010 to 626016)	21356.36 (17869.07 to 25538.97)	-1.11 (-1.25 to -0.96)	65480822 (59637476 to 73745962)	2578957.68 (2348817.87 to 2904479.63)	47103167 (39411918 to 56328020)	1921623.60 (1607850.95 to 2297961.24)	-1.11 (-1.25 to -0.96)
7-27 days	96075 (81065 to 120952)	1280.91 (1080.79 to 1612.58)	44764 (36744 to 53780)	613.71 (503.75 to 737.31)	-2.33 (-2.37 to -2.28)	8650329 (7299928 to 10889909)	115329.61 (97325.52 to 145188.56)	4032743 (3311297 to 4843722)	55288.55 (45397.59 to 66406.99)	-2.33 (-2.37 to -2.28)
<28 days	823812 (754595 to 931978)	8205.65 (7516.21 to 9283.04)	568255 (478831 to 680610)	5831.12 (4913.50 to 6984.05)	-1.24 (-1.37 to -1.10)	74131152 (67902400 to 83863450)	738389.71 (676347.69 to 835329.10)	51135910 (43091194 to 61245540)	524728.65 (442178.18 to 628468.12)	-1.24 (-1.37 to -1.10)
1-5 months	37827 (31634 to 48584)	69.28 (57.94 to 88.99)	22644 (15979 to 28481)	42.12 (29.72 to 52.98)	-1.41 (-1.55 to -1.27)	3429021 (2873706 to 4393836)	6280.75 (5263.61 to 8047.95)	2069592 (1475449 to 2601718)	3849.90 (2744.66 to 4839.77)	-1.39 (-1.52 to -1.25)
6-11 months	14336 (10255 to 19840)	22.72 (16.25 to 31.44)	9174 (5992 to 12164)	14.52 (9.48 to 19.25)	-1.06 (-1.19 to -0.93)	1308627 (943738 to 1802899)	2073.49 (1495.33 to 2856.65)	862485 (580846 to 1124415)	1364.86 (919.17 to 1779.36)	-0.98 (-1.10 to -0.86)
12-23 months	4100 (2964 to 5507)	3.29 (2.38 to 4.42)	2092 (1384 to 2781)	1.63 (1.08 to 2.17)	-2.04 (-2.12 to -1.95)	411714 (304377 to 541979)	330.38 (244.25 to 434.91)	273031 (201497 to 340264)	212.62 (156.92 to 264.98)	-1.27 (-1.35 to -1.18)
2-4 years	3007 (1902 to 4166)	0.82 (0.52 to 1.13)	1441 (958 to 1953)	0.36 (0.24 to 0.48)	-2.54 (-2.64 to -2.44)	391177 (258155 to 536145)	106.42 (70.23 to 145.86)	400816 (310528 to 503420)	99.44 (77.04 to 124.90)	-0.23 (-0.35 to -0.11)
Countries
Afghanistan	6087 (4435 to 7752)	29.12 (21.24 to 37.08)	9080 (6764 to 11603)	15.65 (11.66 to 20.00)	-1.74 (-1.82 to -1.65)	547870 (399007 to 697866)	2622.56 (1911.64 to 3336.88)	826387 (617236 to 1052587)	1434.54 (1073.16 to 1824.20)	-1.69 (-1.77 to -1.61)
Albania	134 (97 to 177)	3.45 (2.49 to 4.54)	22 (13 to 32)	1.64 (0.97 to 2.43)	-2.42 (-2.54 to -2.30)	13772 (10210 to 17555)	358.88 (266.64 to 457.71)	3618 (2623 to 4745)	214.72 (148.66 to 291.90)	-1.72 (-1.80 to -1.64)
Algeria	2219 (1436 to 3401)	6.01 (3.89 to 9.21)	770 (484 to 1164)	1.76 (1.10 to 2.66)	-3.66 (-3.82 to -3.50)	202799 (133007 to 308480)	552.16 (363.34 to 837.55)	81880 (55736 to 118505)	186.03 (126.20 to 269.81)	-3.29 (-3.41 to -3.18)
American Samoa	4 (3 to 5)	4.17 (3.30 to 5.40)	1 (1 to 1)	2.36 (1.60 to 3.23)	-1.84 (-2.08 to -1.60)	329 (264 to 420)	400.44 (320.99 to 506.71)	86 (64 to 112)	247.20 (180.42 to 326.22)	-1.54 (-1.77 to -1.32)
Andorra	0 (0 to 0)	1.10 (0.76 to 1.49)	0 (0 to 0)	0.14 (0.07 to 0.21)	-4.90 (-5.37 to -4.43)	41 (32 to 52)	129.12 (96.07 to 165.07)	28 (20 to 36)	43.76 (32.25 to 56.65)	-2.74 (-3.01 to -2.47)
Angola	7781 (5728 to 10058)	32.70 (23.98 to 42.30)	10042 (7334 to 12877)	17.35 (12.67 to 22.25)	-2.04 (-2.20 to -1.89)	700065 (515553 to 904882)	2942.72 (2159.19 to 3805.09)	920871 (674835 to 1176348)	1607.12 (1179.48 to 2051.32)	-1.96 (-2.10 to -1.82)
Antigua and Barbuda	2 (1 to 2)	2.57 (2.05 to 3.12)	1 (0 to 1)	1.07 (0.89 to 1.28)	-2.45 (-2.81 to -2.09)	182 (149 to 219)	306.51 (251.46 to 368.98)	114 (93 to 137)	172.20 (145.59 to 201.37)	-1.68 (-1.90 to -1.46)
Argentina	1391 (1226 to 1556)	4.17 (3.67 to 4.66)	245 (185 to 316)	0.95 (0.72 to 1.22)	-4.89 (-5.14 to -4.65)	142422 (125597 to 159608)	426.86 (376.43 to 478.30)	50097 (40581 to 60109)	149.22 (121.58 to 178.75)	-3.51 (-3.75 to -3.26)
Armenia	129 (107 to 159)	3.55 (2.93 to 4.39)	19 (15 to 23)	1.13 (0.91 to 1.40)	-4.54 (-5.16 to -3.92)	13187 (10944 to 16169)	363.91 (301.84 to 446.14)	3796 (3124 to 4547)	178.06 (149.05 to 211.35)	-2.92 (-3.31 to -2.54)
Australia	148 (136 to 161)	1.20 (1.10 to 1.30)	115 (95 to 141)	0.81 (0.66 to 0.99)	-0.62 (-1.34 to 0.10)	17562 (15803 to 19454)	133.51 (121.36 to 147.09)	15481 (13090 to 18304)	94.03 (79.35 to 111.40)	-0.67 (-1.25 to -0.09)
Austria	59 (54 to 65)	1.33 (1.21 to 1.46)	27 (22 to 32)	0.65 (0.55 to 0.77)	-1.28 (-1.94 to -0.61)	8274 (7153 to 9622)	160.57 (142.00 to 181.21)	5734 (4697 to 6981)	99.98 (85.13 to 118.47)	-0.88 (-1.28 to -0.48)
Azerbaijan	1010 (781 to 1299)	11.36 (8.79 to 14.62)	546 (411 to 701)	8.48 (6.38 to 10.87)	-0.91 (-1.43 to -0.38)	92559 (71856 to 118395)	1043.73 (811.10 to 1333.66)	55976 (44452 to 68893)	827.97 (645.73 to 1030.33)	-0.72 (-1.22 to -0.22)
Bahamas	16 (13 to 20)	6.07 (4.82 to 7.41)	4 (3 to 5)	2.21 (1.63 to 2.84)	-2.94 (-3.31 to -2.57)	1595 (1287 to 1915)	599.13 (483.28 to 719.03)	633 (502 to 772)	264.80 (208.43 to 327.24)	-2.39 (-2.71 to -2.07)
Bahrain	14 (10 to 19)	2.23 (1.57 to 2.90)	4 (3 to 5)	0.46 (0.36 to 0.58)	-4.70 (-5.02 to -4.38)	1554 (1124 to 1976)	249.80 (182.18 to 317.86)	1131 (880 to 1420)	89.75 (71.72 to 108.53)	-3.17 (-3.46 to -2.88)
Bangladesh	47181 (33069 to 60717)	23.28 (16.33 to 29.94)	17136 (11653 to 24023)	12.76 (8.68 to 17.89)	-1.27 (-1.75 to -0.79)	4250934 (2980052 to 5472748)	2099.61 (1472.87 to 2701.50)	1607939 (1113987 to 2224005)	1187.84 (821.45 to 1647.05)	-1.19 (-1.66 to -0.71)
Barbados	14 (12 to 17)	7.07 (5.77 to 8.44)	4 (3 to 5)	3.02 (2.07 to 4.15)	-2.18 (-2.47 to -1.88)	1436 (1205 to 1696)	701.82 (586.83 to 828.31)	540 (421 to 678)	345.12 (258.30 to 445.87)	-1.82 (-2.06 to -1.57)
Belarus	78 (59 to 98)	1.14 (0.87 to 1.44)	10 (7 to 13)	0.24 (0.18 to 0.32)	-4.61 (-4.88 to -4.33)	11559 (9123 to 14476)	148.32 (117.14 to 184.27)	4996 (3753 to 6369)	72.20 (55.85 to 90.77)	-2.20 (-2.31 to -2.10)
Belgium	116 (105 to 128)	1.92 (1.74 to 2.12)	58 (47 to 72)	1.06 (0.85 to 1.31)	-1.54 (-1.93 to -1.15)	12314 (11156 to 13682)	193.21 (174.63 to 213.11)	7186 (5954 to 8516)	113.87 (93.72 to 136.33)	-1.39 (-1.74 to -1.04)
Belize	22 (19 to 26)	7.39 (6.26 to 8.63)	11 (9 to 13)	2.93 (2.33 to 3.64)	-2.82 (-3.09 to -2.55)	2143 (1821 to 2498)	728.55 (620.14 to 851.13)	1415 (1182 to 1698)	362.25 (303.79 to 433.78)	-2.19 (-2.40 to -1.99)
Benin	3451 (2619 to 4547)	30.43 (23.14 to 40.07)	5678 (4255 to 7476)	22.67 (16.99 to 29.86)	-0.75 (-0.89 to -0.61)	310791 (236288 to 409504)	2742.00 (2092.05 to 3612.17)	518488 (392316 to 680580)	2089.44 (1588.84 to 2742.39)	-0.69 (-0.82 to -0.57)
Bermuda	1 (1 to 2)	2.99 (2.45 to 3.63)	0 (0 to 0)	0.91 (0.59 to 1.29)	-3.02 (-3.44 to -2.60)	147 (122 to 177)	324.70 (272.52 to 389.64)	51 (38 to 65)	138.17 (104.06 to 180.02)	-2.20 (-2.53 to -1.87)
Bhutan	286 (202 to 380)	26.94 (18.99 to 35.75)	70 (46 to 97)	11.69 (7.73 to 16.27)	-2.97 (-3.20 to -2.74)	25825 (18211 to 34250)	2430.44 (1715.51 to 3222.06)	6618 (4453 to 9061)	1093.51 (732.96 to 1502.74)	-2.86 (-3.08 to -2.64)
Bolivia (Plurinational State of)	1137 (840 to 1471)	10.42 (7.71 to 13.47)	475 (302 to 668)	4.06 (2.57 to 5.70)	-2.91 (-3.01 to -2.80)	103301 (76989 to 133485)	951.02 (711.24 to 1227.72)	51037 (35622 to 68383)	433.06 (301.22 to 581.13)	-2.43 (-2.50 to -2.37)
Bosnia and Herzegovina	128 (76 to 187)	3.94 (2.34 to 5.75)	14 (10 to 20)	1.08 (0.75 to 1.53)	-4.78 (-5.35 to -4.20)	15826 (10466 to 21790)	449.32 (293.92 to 617.54)	3851 (3015 to 4744)	184.03 (147.82 to 235.57)	-3.16 (-3.52 to -2.79)
Botswana	315 (214 to 471)	14.17 (9.62 to 21.19)	242 (163 to 370)	10.42 (7.01 to 15.91)	-0.85 (-0.99 to -0.72)	28755 (19496 to 42811)	1300.78 (881.79 to 1933.30)	22978 (15836 to 34254)	982.69 (676.43 to 1467.00)	-0.77 (-0.89 to -0.64)
Brazil	11673 (10436 to 12878)	7.54 (6.74 to 8.31)	4312 (3467 to 5355)	2.70 (2.17 to 3.36)	-2.96 (-3.23 to -2.69)	1082463 (972129 to 1195781)	698.21 (627.19 to 771.12)	466627 (388239 to 557413)	279.99 (233.04 to 336.12)	-2.66 (-2.90 to -2.42)
Brunei Darussalam	5 (3 to 8)	1.48 (0.93 to 2.34)	4 (3 to 5)	1.28 (0.89 to 1.84)	-0.07 (-0.27 to 0.13)	556 (378 to 818)	169.70 (117.36 to 247.87)	504 (386 to 667)	150.36 (113.30 to 203.24)	-0.08 (-0.25 to 0.10)
Bulgaria	102 (91 to 115)	2.12 (1.89 to 2.40)	23 (19 to 27)	0.82 (0.67 to 0.97)	-3.42 (-4.06 to -2.77)	13931 (11638 to 16595)	250.99 (218.76 to 287.40)	6269 (5013 to 7570)	148.34 (123.98 to 175.08)	-2.05 (-2.47 to -1.64)
Burkina Faso	4477 (3376 to 5669)	20.25 (15.30 to 25.63)	6941 (5007 to 9061)	15.28 (11.03 to 19.94)	-0.59 (-0.70 to -0.47)	403378 (304134 to 510668)	1825.85 (1378.83 to 2309.23)	634970 (460152 to 824716)	1414.18 (1026.82 to 1831.48)	-0.52 (-0.63 to -0.41)
Burundi	2506 (1825 to 3331)	20.16 (14.69 to 26.80)	3500 (2488 to 5094)	15.63 (11.11 to 22.75)	-0.68 (-0.96 to -0.39)	226054 (164610 to 300506)	1821.98 (1327.17 to 2421.58)	328191 (236793 to 468036)	1493.75 (1081.52 to 2116.80)	-0.52 (-0.77 to -0.27)
Cabo Verde	75 (57 to 94)	12.46 (9.47 to 15.57)	22 (15 to 32)	5.48 (3.65 to 7.84)	-2.45 (-2.82 to -2.07)	6877 (5229 to 8548)	1152.06 (880.29 to 1429.03)	2513 (1822 to 3431)	580.74 (414.99 to 801.59)	-2.05 (-2.37 to -1.73)
Cambodia	2461 (1652 to 3705)	12.03 (8.09 to 18.08)	1131 (685 to 1673)	6.60 (4.00 to 9.77)	-2.15 (-2.34 to -1.96)	223469 (151610 to 334267)	1099.06 (750.13 to 1633.47)	114720 (75088 to 164329)	667.29 (435.32 to 956.76)	-1.80 (-1.97 to -1.64)
Cameroon	5554 (4186 to 7010)	24.35 (18.37 to 30.71)	7870 (6004 to 10171)	15.84 (12.08 to 20.47)	-1.13 (-1.23 to -1.03)	500604 (378113 to 632259)	2198.19 (1664.74 to 2775.19)	726047 (560273 to 932958)	1474.39 (1138.27 to 1889.77)	-1.05 (-1.14 to -0.96)
Canada	262 (242 to 284)	1.34 (1.24 to 1.45)	192 (158 to 230)	1.08 (0.89 to 1.30)	-0.63 (-0.83 to -0.43)	31232 (28037 to 35115)	149.73 (135.73 to 166.37)	27783 (23329 to 32304)	128.00 (108.72 to 150.07)	-0.48 (-0.64 to -0.33)
Central African Republic	2014 (1486 to 2582)	33.43 (24.66 to 43.06)	2677 (1965 to 3515)	29.54 (21.69 to 38.80)	-0.19 (-0.31 to -0.07)	181321 (133905 to 232429)	3011.81 (2224.15 to 3876.87)	242760 (179746 to 318904)	2686.95 (1995.23 to 3528.47)	-0.16 (-0.28 to -0.05)
Chad	4866 (3785 to 5899)	32.12 (24.94 to 39.03)	11280 (8616 to 14673)	27.45 (20.92 to 35.70)	-0.42 (-0.49 to -0.36)	437856 (340703 to 531091)	2891.13 (2246.48 to 3510.89)	1022255 (783650 to 1329281)	2504.62 (1919.67 to 3255.85)	-0.39 (-0.46 to -0.32)
Chile	464 (427 to 507)	3.16 (2.91 to 3.46)	63 (52 to 75)	0.64 (0.53 to 0.77)	-3.63 (-4.19 to -3.06)	52615 (46864 to 59533)	363.21 (322.07 to 412.86)	20439 (16116 to 25573)	140.32 (114.83 to 170.97)	-2.25 (-2.62 to -1.87)
China	138507 (113865 to 164944)	12.53 (10.3 to 14.92)	9361 (7721 to 11294)	1.75 (1.44 to 2.11)	-6.81 (-7.33 to -6.28)	12896610 (10616968 to 15268111)	1162.60 (956.99 to 1376.19)	1841673 (1544545 to 2210266)	232.92 (198.75 to 272.41)	-5.74 (-6.15 to -5.32)
Colombia	4032 (3473 to 4576)	9.12 (7.86 to 10.35)	556 (376 to 805)	1.710 (1.16 to 2.48)	-4.89 (-5.23 to -4.55)	378072 (326629 to 430970)	863.81 (745.87 to 987.07)	77652 (58855 to 103364)	211.48 (157.93 to 287.69)	-4.22 (-4.53 to -3.91)
Comoros	231 (166 to 300)	24.52 (17.61 to 31.76)	131 (84 to 183)	16.09 (10.31 to 22.45)	-1.31 (-1.57 to -1.04)	20901 (15094 to 27051)	2223.85 (1607.88 to 2876.06)	12493 (8247 to 17141)	1536.34 (1015.79 to 2106.66)	-1.16 (-1.39 to -0.93)
Congo	830 (578 to 1092)	19.02 (13.23 to 25.06)	687 (412 to 966)	11.25 (6.75 to 15.81)	-1.62 (-1.94 to -1.31)	75101 (52278 to 98743)	1724.82 (1199.87 to 2272.75)	65360 (41141 to 89943)	1071.68 (675.37 to 1474.23)	-1.49 (-1.78 to -1.20)
Cook Islands	1 (0 to 1)	3.81 (2.12 to 5.59)	0 (0 to 0)	0.64 (0.32 to 1.12)	-7.62 (-8.30 to -6.93)	77 (46 to 111)	364.54 (216.16 to 522.25)	11 (8 to 16)	88.70 (57.67 to 130.98)	-5.86 (-6.34 to -5.38)
Costa Rica	110 (95 to 127)	2.81 (2.43 to 3.23)	36 (28 to 45)	1.37 (1.08 to 1.70)	-2.33 (-2.61 to -2.05)	11621 (10116 to 13265)	305.87 (266.07 to 350.84)	5833 (4789 to 6896)	179.13 (150.36 to 211.22)	-1.73 (-1.95 to -1.51)
Côte d'Ivoire	7046 (5283 to 8858)	26.65 (20.01 to 33.48)	9509 (6937 to 13118)	20.98 (15.30 to 28.94)	-0.58 (-0.77 to -0.38)	635126 (475934 to 797580)	2405.49 (1806.76 to 3018.63)	872093 (639348 to 1196955)	1939.94 (1425.75 to 2652.42)	-0.51 (-0.69 to -0.33)
Croatia	80 (72 to 89)	3.01 (2.70 to 3.34)	16 (12 to 21)	0.95 (0.73 to 1.22)	-2.67 (-3.29 to -2.05)	10711 (9373 to 12437)	345.90 (308.27 to 391.10)	4250 (3405 to 5107)	162.79 (133.99 to 194.86)	-1.71 (-2.12 to -1.29)
Cuba	251 (223 to 276)	2.92 (2.59 to 3.21)	35 (30 to 41)	0.72 (0.61 to 0.84)	-4.37 (-4.69 to -4.04)	29526 (25599 to 34246)	326.89 (286.47 to 372.67)	10690 (8493 to 12981)	138.57 (114.66 to 164.53)	-2.70 (-2.93 to -2.47)
Cyprus	17 (11 to 22)	2.50 (1.66 to 3.37)	3 (2 to 4)	0.36 (0.26 to 0.49)	-6.33 (-6.62 to -6.04)	1724 (1214 to 2246)	255.87 (179.49 to 335.44)	630 (497 to 799)	63.16 (49.86 to 80.07)	-4.57 (-4.89 to -4.25)
Czechia	119 (106 to 131)	1.92 (1.71 to 2.11)	22 (17 to 27)	0.43 (0.33 to 0.53)	-4.48 (-4.94 to -4.00)	18758 (15837 to 22656)	256.16 (222.71 to 297.35)	9236 (7203 to 11581)	116.39 (92.15 to 143.44)	-2.26 (-2.60 to -1.92)
Democratic People's Republic of Korea	1863 (1146 to 2698)	7.23 (4.45 to 10.47)	335 (170 to 525)	2.37 (1.20 to 3.71)	-3.28 (-3.69 to -2.88)	174173 (108653 to 247204)	681.02 (426.88 to 963.24)	49760 (33689 to 68705)	290.77 (182.52 to 413.34)	-2.46 (-2.77 to -2.15)
Democratic Republic of the Congo	19510 (14051 to 24740)	22.75 (16.37 to 28.91)	23885 (17209 to 32797)	17.48 (12.59 to 24.00)	-0.15 (-0.48 to 0.17)	1758220 (1266030 to 2226245)	2052.50 (1475.84 to 2602.13)	2211140 (1619919 to 3013918)	1633.45 (1204.45 to 2222.43)	-0.06 (-0.37 to 0.24)
Denmark	50 (44 to 57)	1.64 (1.43 to 1.87)	21 (17 to 26)	0.69 (0.54 to 0.86)	-2.47 (-2.68 to -2.26)	6244 (5463 to 7117)	184.28 (162.93 to 208.19)	3907 (3218 to 4797)	100.30 (83.56 to 121.21)	-1.73 (-1.87 to -1.60)
Djibouti	107 (74 to 144)	14.33 (9.90 to 19.30)	143 (98 to 194)	9.87 (6.76 to 13.39)	-1.15 (-1.45 to -0.85)	9689 (6722 to 13015)	1305.05 (907.18 to 1753.71)	14008 (9984 to 18570)	972.19 (694.02 to 1287.03)	-0.94 (-1.19 to -0.68)
Dominica	6 (5 to 9)	7.20 (5.29 to 9.87)	3 (2 to 4)	9.85 (6.27 to 14.19)	1.67 (1.27 to 2.08)	634 (476 to 854)	717.89 (540.99 to 963.35)	319 (219 to 440)	954.89 (633.38 to 1346.07)	1.52 (1.15 to 1.89)
Dominican Republic	1154 (876 to 1483)	10.74 (8.16 to 13.79)	455 (305 to 662)	4.44 (2.97 to 6.46)	-2.50 (-2.70 to -2.30)	105971 (80630 to 135803)	993.44 (755.07 to 1271.92)	48744 (35700 to 67493)	469.39 (341.09 to 651.50)	-2.12 (-2.32 to -1.92)
Ecuador	815 (671 to 983)	5.64 (4.65 to 6.80)	254 (198 to 327)	1.65 (1.28 to 2.12)	-4.15 (-4.73 to -3.57)	77481 (64067 to 92207)	544.99 (452.03 to 648.91)	34436 (28154 to 42137)	211.47 (173.42 to 259.93)	-3.32 (-3.79 to -2.85)
Egypt	1175 (656 to 1939)	1.31 (0.73 to 2.16)	321 (221 to 444)	0.26 (0.18 to 0.36)	-4.85 (-5.33 to -4.36)	114447 (66881 to 184066)	131.38 (79.23 to 209.30)	80908 (62605 to 100688)	69.46 (53.59 to 86.46)	-2.09 (-2.34 to -1.83)
El Salvador	476 (381 to 608)	5.71 (4.57 to 7.29)	68 (48 to 97)	1.21 (0.85 to 1.73)	-4.65 (-4.78 to -4.52)	44843 (35626 to 56786)	547.05 (434.21 to 689.60)	10187 (7918 to 12880)	171.69 (133.92 to 219.44)	-3.57 (-3.70 to -3.44)
Equatorial Guinea	250 (174 to 320)	25.48 (17.80 to 32.69)	198 (87 to 303)	11.01 (4.83 to 16.84)	-2.91 (-3.13 to -2.70)	22522 (15743 to 28841)	2300.13 (1607.44 to 2946.88)	18878 (8786 to 28197)	1051.59 (489.95 to 1570.16)	-2.75 (-2.95 to -2.56)
Eritrea	1091 (763 to 1553)	15.42 (10.78 to 21.94)	1156 (787 to 1641)	12.35 (8.41 to 17.54)	-0.57 (-0.70 to -0.44)	98595 (69184 to 139886)	1395.93 (980.14 to 1977.61)	110409 (77519 to 154414)	1197.99 (844.67 to 1669.70)	-0.38 (-0.49 to -0.27)
Estonia	43 (39 to 48)	4.13 (3.75 to 4.58)	1 (1 to 1)	0.18 (0.16 to 0.21)	-10.32 (-10.61 to -10.04)	4358 (3935 to 4821)	405.94 (367.92 to 448.16)	604 (461 to 776)	60.71 (48.00 to 76.00)	-6.67 (-6.97 to -6.36)
Eswatini	201 (134 to 300)	12.97 (8.64 to 19.37)	115 (77 to 172)	8.27 (5.54 to 12.37)	-1.07 (-1.24 to -0.90)	18298 (12244 to 27262)	1191.24 (798.24 to 1765.84)	10867 (7429 to 15933)	785.48 (537.03 to 1150.84)	-0.98 (-1.16 to -0.80)
Ethiopia	40782 (31529 to 53651)	35.49 (27.41 to 46.93)	34391 (26638 to 44306)	20.65 (16.00 to 26.60)	-1.70 (-1.89 to -1.51)	3668747 (2837549 to 4824108)	3193.58 (2467.84 to 4220.80)	3196698 (2498216 to 4087186)	1942.71 (1530.70 to 2477.04)	-1.57 (-1.74 to -1.41)
Fiji	58 (43 to 80)	6.43 (4.74 to 8.85)	33 (19 to 48)	3.75 (2.23 to 5.46)	-1.88 (-2.06 to -1.70)	5447 (4060 to 7453)	603.09 (449.41 to 824.61)	3277 (2113 to 4610)	373.12 (238.74 to 526.64)	-1.68 (-1.85 to -1.52)
Finland	25 (22 to 28)	0.79 (0.69 to 0.90)	8 (7 to 10)	0.35 (0.29 to 0.43)	-2.42 (-2.58 to -2.25)	4191 (3520 to 5042)	113.01 (97.26 to 132.69)	2717 (2103 to 3374)	73.08 (58.92 to 87.78)	-1.33 (-1.43 to -1.24)
France	485 (444 to 529)	1.31 (1.20 to 1.43)	258 (204 to 317)	0.77 (0.61 to 0.95)	-1.61 (-1.93 to -1.29)	57488 (51411 to 64414)	143.68 (130.11 to 157.81)	38939 (32659 to 47158)	96.22 (80.18 to 115.35)	-1.22 (-1.47 to -0.98)
Gabon	318 (201 to 419)	18.65 (11.80 to 24.56)	222 (128 to 319)	10.74 (6.19 to 15.46)	-1.24 (-1.54 to -0.94)	28807 (18225 to 37794)	1695.34 (1071.53 to 2220.13)	21229 (12781 to 30073)	1030.91 (621.46 to 1458.78)	-1.10 (-1.37 to -0.82)
Gambia	669 (504 to 855)	31.19 (23.57 to 39.76)	691 (478 to 979)	18.67 (12.92 to 26.45)	-1.58 (-1.73 to -1.42)	60318 (45503 to 77078)	2818.04 (2134.66 to 3588.13)	64056 (44895 to 90194)	1752.44 (1233.83 to 2457.89)	-1.47 (-1.60 to -1.33)
Georgia	885 (749 to 1034)	21.30 (18.02 to 24.89)	27 (21 to 35)	1.27 (0.99 to 1.63)	-10.35 (-11.67 to -9.00)	81691 (69664 to 95206)	1954.73 (1664.00 to 2277.55)	4714 (3899 to 5628)	184.38 (152.42 to 221.82)	-9.02 (-10.16 to -7.87)
Germany	368 (326 to 409)	0.86 (0.77 to 0.96)	262 (221 to 305)	0.69 (0.58 to 0.80)	-0.02 (-0.26 to 0.21)	59093 (49196 to 71371)	113.59 (98.04 to 131.15)	48228 (40265 to 57042)	95.42 (81.36 to 110.26)	-0.07 (-0.24 to 0.10)
Ghana	9757 (6674 to 11948)	33.81 (23.12 to 41.39)	8239 (5188 to 12048)	17.74 (11.17 to 25.94)	-1.70 (-1.87 to -1.53)	879545 (602201 to 1077457)	3051.43 (2091.17 to 3738.17)	763181 (491492 to 1105712)	1654.20 (1070.80 to 2391.57)	-1.62 (-1.77 to -1.46)
Greece	46 (41 to 51)	0.92 (0.82 to 1.01)	18 (15 to 22)	0.45 (0.37 to 0.55)	-1.37 (-2.62 to -0.10)	8099 (6783 to 9660)	123.09 (107.10 to 140.70)	5725 (4485 to 7049)	88.03 (71.85 to 105.21)	-0.43 (-0.92 to 0.07)
Greenland	2 (2 to 3)	4.25 (3.17 to 5.46)	0 (0 to 1)	1.16 (0.88 to 1.50)	-4.26 (-4.46 to -4.07)	237 (183 to 298)	408.94 (316.65 to 514.35)	59 (48 to 73)	141.89 (113.26 to 175.16)	-3.52 (-3.70 to -3.34)
Grenada	9 (7 to 11)	7.34 (5.94 to 9.09)	2 (2 to 3)	3.78 (2.96 to 4.75)	-1.42 (-1.65 to -1.20)	826 (672 to 1016)	725.07 (591.31 to 893.22)	303 (248 to 360)	421.65 (342.41 to 506.84)	-1.15 (-1.34 to -0.96)
Guam	5 (4 to 6)	2.95 (2.27 to 3.57)	3 (2 to 4)	2.19 (1.53 to 2.99)	-0.46 (-0.69 to -0.23)	517 (405 to 621)	289.63 (227.86 to 347.09)	300 (223 to 395)	229.43 (169.85 to 304.32)	-0.32 (-0.53 to -0.10)
Guatemala	775 (644 to 933)	4.68 (3.89 to 5.64)	409 (310 to 529)	2.86 (2.17 to 3.70)	-1.02 (-1.51 to -0.53)	72107 (60103 to 86330)	443.63 (369.43 to 531.86)	47594 (38262 to 58513)	322.38 (257.21 to 397.77)	-0.58 (-1.00 to -0.16)
Guinea	4541 (3600 to 5713)	32.72 (25.97 to 41.20)	4577 (3341 to 6208)	19.23 (14.03 to 26.08)	-1.74 (-1.84 to -1.63)	408763 (323997 to 514194)	2946.25 (2337.73 to 3709.44)	418448 (307633 to 564194)	1772.52 (1308.23 to 2385.97)	-1.68 (-1.78 to -1.58)
Guinea-Bissau	737 (546 to 978)	33.67 (24.96 to 44.63)	736 (531 to 1052)	21.43 (15.45 to 30.61)	-1.38 (-1.64 to -1.12)	66332 (49223 to 88002)	3031.64 (2248.16 to 4017.58)	67701 (48981 to 96098)	1988.36 (1440.53 to 2814.70)	-1.30 (-1.54 to -1.06)
Guyana	165 (138 to 196)	13.17 (11.02 to 15.67)	32 (23 to 45)	4.53 (3.21 to 6.29)	-3.13 (-3.51 to -2.75)	15237 (12823 to 18004)	1232.61 (1040.03 to 1455.65)	3511 (2600 to 4647)	482.33 (357.05 to 639.24)	-2.79 (-3.12 to -2.46)
Haiti	1890 (1348 to 2522)	15.72 (11.25 to 20.91)	2302 (1669 to 3160)	14.06 (10.20 to 19.31)	-0.21 (-0.30 to -0.11)	170838 (121658 to 227125)	1423.93 (1017.25 to 1884.77)	216250 (158793 to 293056)	1330.52 (980.36 to 1799.44)	-0.10 (-0.19 to -0.02)
Honduras	661 (481 to 863)	7.70 (5.61 to 10.06)	330 (213 to 476)	3.09 (1.99 to 4.46)	-2.90 (-3.21 to -2.59)	61620 (45739 to 79480)	731.26 (543.88 to 935.81)	37452 (26773 to 49964)	350.41 (250.71 to 467.62)	-2.38 (-2.63 to -2.12)
Hungary	121 (113 to 130)	2.01 (1.86 to 2.14)	15 (12 to 19)	0.35 (0.27 to 0.44)	-5.37 (-5.88 to -4.87)	17077 (14824 to 20007)	245.55 (220.98 to 278.02)	7111 (5344 to 8959)	101.49 (80.22 to 125.61)	-2.71 (-3.08 to -2.33)
Iceland	2 (2 to 3)	1.04 (0.88 to 1.19)	1 (0 to 1)	0.27 (0.22 to 0.33)	-3.93 (-4.17 to -3.68)	281 (244 to 320)	122.76 (106.28 to 139.15)	168 (135 to 209)	58.97 (47.62 to 71.69)	-2.02 (-2.24 to -1.81)
India	181139 (141658 to 260770)	15.08 (11.79 to 21.71)	77652 (53706 to 126852)	7.40 (5.12 to 12.09)	-2.32 (-2.46 to -2.19)	16411276 (12830371 to 23582854)	1368.44 (1069.67 to 1966.10)	7620614 (5480931 to 12082062)	709.65 (505.77 to 1132.52)	-2.16 (-2.27 to -2.04)
Indonesia	26702 (17599 to 34141)	11.87 (7.83 to 15.18)	12405 (8017 to 16547)	5.85 (3.78 to 7.81)	-2.36 (-2.52 to -2.19)	2444362 (1643468 to 3113555)	1088.86 (733.59 to 1386.75)	1276451 (872287 to 1646968)	583.48 (392.09 to 760.67)	-2.10 (-2.25 to -1.95)
Iran (Islamic Republic of)	4500 (3474 to 5974)	6.02 (4.65 to 8.00)	237 (167 to 320)	0.47 (0.33 to 0.64)	-5.96 (-6.66 to -5.26)	422737 (328641 to 553057)	569.67 (443.83 to 744.84)	74066 (58523 to 91375)	104.36 (82.98 to 127.43)	-4.38 (-4.72 to -4.04)
Iraq	2567 (1830 to 3613)	7.77 (5.54 to 10.92)	1000 (689 to 1467)	2.50 (1.72 to 3.67)	-3.58 (-3.84 to -3.32)	234915 (168502 to 328466)	717.59 (516.41 to 1001.39)	105152 (76930 to 147008)	260.00 (189.93 to 365.29)	-3.28 (-3.50 to -3.05)
Ireland	29 (25 to 32)	1.09 (0.97 to 1.21)	17 (14 to 20)	0.63 (0.51 to 0.75)	-1.38 (-1.83 to -0.93)	3735 (3240 to 4321)	130.90 (114.81 to 149.30)	2958 (2495 to 3512)	87.03 (73.91 to 102.27)	-1.01 (-1.33 to -0.70)
Israel	46 (41 to 53)	0.91 (0.81 to 1.05)	25 (20 to 31)	0.28 (0.23 to 0.34)	-2.70 (-3.10 to -2.29)	6094 (5297 to 7040)	120.90 (105.09 to 139.61)	5993 (4793 to 7460)	65.44 (52.40 to 81.37)	-1.49 (-1.72 to -1.27)
Italy	583 (557 to 605)	2.16 (2.07 to 2.24)	92 (73 to 112)	0.47 (0.37 to 0.57)	-4.70 (-5.20 to -4.20)	87742 (72983 to 115414)	262.25 (233.71 to 311.98)	38365 (29441 to 48214)	101.02 (81.29 to 121.98)	-2.89 (-3.22 to -2.56)
Jamaica	169 (137 to 207)	6.12 (4.94 to 7.47)	56 (40 to 76)	3.50 (2.49 to 4.81)	-1.37 (-1.63 to -1.11)	16953 (13894 to 20434)	619.96 (507.83 to 747.47)	7180 (5602 to 9213)	394.39 (300.58 to 515)	-1.11 (-1.33 to -0.89)
Japan	458 (436 to 479)	0.76 (0.72 to 0.80)	96 (82 to 110)	0.23 (0.20 to 0.26)	-3.75 (-4.11 to -3.38)	104006 (76995 to 156441)	121.03 (97.41 to 164.48)	66734 (50976 to 85138)	75.59 (60.09 to 93.94)	-1.38 (-1.60 to -1.17)
Jordan	262 (184 to 369)	4.12 (2.90 to 5.79)	118 (74 to 168)	1.14 (0.72 to 1.62)	-3.88 (-4.08 to -3.69)	24461 (17339 to 34145)	391.39 (280.05 to 542.34)	13660 (9525 to 18373)	126.03 (85.98 to 171.16)	-3.48 (-3.62 to -3.33)
Kazakhstan	576 (477 to 678)	3.24 (2.68 to 3.81)	214 (175 to 264)	1.08 (0.89 to 1.34)	-3.24 (-4.10 to -2.38)	58637 (48587 to 67906)	331.13 (274.50 to 383.41)	30934 (26021 to 36342)	159.18 (133.77 to 187.02)	-2.21 (-2.83 to -1.58)
Kenya	6202 (4605 to 8929)	13.17 (9.78 to 18.97)	6165 (4674 to 7841)	10.88 (8.25 to 13.84)	-0.38 (-0.52 to -0.24)	570106 (425315 to 813020)	1228.05 (913.87 to 1742.46)	599564 (463445 to 749287)	1059.68 (819.42 to 1323.32)	-0.24 (-0.36 to -0.13)
Kiribati	17 (12 to 23)	13.19 (9.04 to 17.94)	10 (7 to 14)	7.11 (4.72 to 10.12)	-1.98 (-2.02 to -1.95)	1536 (1060 to 2082)	1198.36 (826.67 to 1621.20)	946 (637 to 1331)	674.80 (455.00 to 949.04)	-1.84 (-1.88 to -1.80)
Kuwait	53 (45 to 62)	3.21 (2.74 to 3.81)	12 (9 to 15)	0.49 (0.39 to 0.62)	-4.97 (-5.75 to -4.19)	5410 (4662 to 6292)	325.55 (280.58 to 376.57)	4510 (3441 to 5597)	116.66 (92.56 to 141.56)	-2.56 (-3.13 to -1.98)
Kyrgyzstan	689 (535 to 828)	10.84 (8.42 to 13.04)	241 (202 to 282)	3.21 (2.69 to 3.76)	-3.80 (-4.60 to -3.00)	63549 (49690 to 76016)	1008.33 (787.02 to 1203.10)	26986 (23044 to 30943)	362.17 (309.45 to 414.95)	-3.24 (-3.94 to -2.53)
Lao People's Democratic Republic	1667 (1081 to 2481)	20.23 (13.13 to 30.00)	854 (476 to 1333)	10.14 (5.65 to 15.83)	-2.42 (-2.62 to -2.22)	150439 (97540 to 223885)	1828.48 (1188.37 to 2707.49)	82211 (48508 to 125203)	981.38 (580.71 to 1491.86)	-2.21 (-2.38 to -2.03)
Latvia	96 (87 to 106)	5.42 (4.87 to 5.98)	10 (8 to 12)	1.27 (1.04 to 1.52)	-5.15 (-5.70 to -4.59)	9615 (8676 to 10628)	526.63 (475.19 to 582.24)	1694 (1433 to 1983)	162.99 (139.91 to 188.51)	-4.18 (-4.61 to -3.74)
Lebanon	107 (71 to 156)	2.62 (1.73 to 3.83)	18 (12 to 27)	0.48 (0.32 to 0.71)	-5.46 (-5.71 to -5.20)	10334 (7022 to 14710)	257.77 (175.83 to 364.25)	3181 (2452 to 4111)	71.38 (54.26 to 93.67)	-4.30 (-4.45 to -4.14)
Lesotho	527 (381 to 733)	20.56 (14.85 to 28.61)	319 (226 to 438)	15.74 (11.16 to 21.62)	-0.86 (-0.94 to -0.77)	47791 (34562 to 66336)	1869.92 (1352.26 to 2593.16)	29447 (21057 to 40069)	1451.99 (1038.21 to 1976.71)	-0.82 (-0.91 to -0.74)
Liberia	2036 (1579 to 2554)	38.02 (29.54 to 47.58)	1450 (966 to 2155)	18.60 (12.39 to 27.65)	-2.19 (-2.35 to -2.02)	183165 (142028 to 229785)	3421.12 (2657.01 to 4281.55)	134371 (90653 to 197520)	1737.17 (1176.21 to 2546.60)	-2.08 (-2.25 to -1.91)
Libya	222 (137 to 359)	3.55 (2.19 to 5.73)	50 (26 to 79)	1.28 (0.68 to 2.05)	-2.95 (-3.47 to -2.42)	20865 (13160 to 32946)	338.32 (214.75 to 530.44)	6761 (4527 to 9527)	147.90 (93.02 to 217.17)	-2.44 (-2.91 to -1.98)
Lithuania	97 (88 to 109)	3.59 (3.23 to 3.99)	5 (4 to 5)	0.40 (0.34 to 0.47)	-7.66 (-8.05 to -7.27)	10190 (9166 to 11337)	363.55 (325.44 to 402.35)	1492 (1173 to 1810)	83.06 (68.24 to 98.31)	-5.36 (-5.81 to -4.90)
Luxembourg	5 (5 to 6)	2.15 (1.90 to 2.42)	2 (2 to 2)	0.58 (0.48 to 0.71)	-3.82 (-4.42 to -3.21)	551 (486 to 616)	216.53 (191.84 to 242.51)	332 (274 to 396)	79.02 (65.72 to 93.22)	-2.88 (-3.36 to -2.39)
Madagascar	1971 (1497 to 2525)	7.91 (6.02 to 10.13)	2746 (1704 to 3915)	6.78 (4.21 to 9.67)	-0.22 (-0.43 to 0.00)	178966 (136085 to 229112)	721.97 (550.76 to 924.61)	275963 (182370 to 382934)	700.02 (466.91 to 962.28)	0.11 (-0.06 to 0.28)
Malawi	5868 (4353 to 7424)	24.60 (18.26 to 31.22)	3740 (2729 to 4885)	13.71 (10.01 to 17.91)	-1.75 (-1.98 to -1.52)	528581 (392799 to 668360)	2218.01 (1650.39 to 2811.09)	355271 (264012 to 455521)	1318.37 (983.33 to 1683.37)	-1.57 (-1.77 to -1.38)
Malaysia	661 (492 to 877)	2.77 (2.06 to 3.67)	227 (157 to 307)	0.99 (0.68 to 1.34)	-2.59 (-3.14 to -2.03)	71770 (54739 to 91387)	312.81 (240.23 to 397.25)	39132 (30247 to 48759)	146.88 (111.94 to 184.50)	-1.95 (-2.33 to -1.57)
Maldives	50 (36 to 73)	11.78 (8.38 to 17.16)	9 (6 to 12)	2.96 (2.14 to 4.10)	-4.28 (-4.43 to -4.13)	4593 (3276 to 6637)	1092.40 (777.98 to 1568.85)	1073 (830 to 1404)	322.52 (244.09 to 429.68)	-3.85 (-3.98 to -3.71)
Mali	9110 (6862 to 11537)	42.91 (32.30 to 54.31)	12439 (9440 to 16359)	24.44 (18.56 to 32.13)	-1.79 (-1.95 to -1.63)	819698 (617848 to 1038206)	3861.40 (2910.89 to 4888.21)	1131018 (859906 to 1485431)	2241.28 (1707.45 to 2939.35)	-1.75 (-1.89 to -1.60)
Malta	3 (3 to 4)	1.29 (1.11 to 1.48)	1 (1 to 2)	0.66 (0.51 to 0.85)	-1.50 (-1.85 to -1.15)	464 (396 to 536)	158.20 (135.89 to 180.76)	262 (213 to 315)	94.55 (77.53 to 112.65)	-1.23 (-1.49 to -0.98)
Marshall Islands	5 (2 to 7)	6.28 (3.35 to 9.44)	2 (1 to 3)	3.66 (2.06 to 5.82)	-1.79 (-2.03 to -1.55)	419 (231 to 620)	588.20 (329.75 to 867.28)	203 (122 to 307)	365.26 (219.17 to 556.68)	-1.59 (-1.79 to -1.39)
Mauritania	963 (687 to 1243)	23.26 (16.61 to 30.00)	818 (590 to 1137)	12.61 (9.09 to 17.53)	-1.79 (-2.03 to -1.55)	86961 (62377 to 112051)	2105.17 (1515.82 to 2708.91)	76996 (56553 to 106574)	1206.14 (891.96 to 1664.50)	-1.64 (-1.85 to -1.43)
Mauritius	67 (60 to 75)	6.05 (5.37 to 6.77)	11 (9 to 14)	1.87 (1.49 to 2.21)	-3.24 (-3.74 to -2.74)	6688 (6014 to 7506)	599.98 (540.23 to 673.40)	1670 (1397 to 1947)	222.47 (186.37 to 255.25)	-2.76 (-3.18 to -2.34)
Mexico	10348 (9450 to 11320)	8.50 (7.76 to 9.30)	2123 (1707 to 2576)	2.34 (1.88 to 2.84)	-3.97 (-4.15 to -3.79)	1004123 (910060 to 1131060)	841.38 (758.80 to 959.84)	327130 (273706 to 383397)	316.05 (265.78 to 368.15)	-3.07 (-3.24 to -2.89)
Micronesia (Federated States of)	12 (6 to 18)	7.62 (3.71 to 11.66)	3 (1 to 5)	3.10 (1.45 to 5.16)	-3.05 (-3.18 to -2.93)	1064 (534 to 1621)	706.50 (356.75 to 1072.73)	291 (160 to 452)	316.39 (171.07 to 497.67)	-2.73 (-2.86 to -2.60)
Monaco	0 (0 to 0)	1.83 (1.27 to 2.54)	0 (0 to 0)	0.67 (0.54 to 0.82)	-3.56 (-3.75 to -3.38)	28 (21 to 36)	189.53 (138.96 to 253.97)	18 (15 to 22)	88.49 (73.06 to 105.86)	-2.66 (-2.81 to -2.52)
Mongolia	635 (492 to 807)	18.35 (14.23 to 23.34)	206 (153 to 274)	5.60 (4.15 to 7.45)	-4.19 (-4.59 to -3.79)	57555 (44701 to 72753)	1668.09 (1295.17 to 2105.85)	21323 (16550 to 27385)	583.94 (453.24 to 748.22)	-3.75 (-4.10 to -3.40)
Montenegro	37 (30 to 45)	7.73 (6.33 to 9.48)	4 (3 to 6)	1.25 (0.92 to 1.71)	-6.18 (-6.77 to -5.58)	3718 (3096 to 4523)	756.94 (630.14 to 921.13)	756 (605 to 926)	178.20 (142.40 to 223.00)	-5.03 (-5.47 to -4.60)
Morocco	2296 (1402 to 3482)	6.08 (3.72 to 9.22)	508 (305 to 804)	1.65 (0.99 to 2.62)	-4.08 (-4.37 to -3.78)	209916 (130421 to 317309)	559.34 (349.92 to 843.70)	57853 (39339 to 82968)	181.38 (121.04 to 263.95)	-3.60 (-3.84 to -3.36)
Mozambique	8892 (5339 to 11604)	30.79 (18.42 to 40.19)	9440 (5575 to 13493)	17.85 (10.53 to 25.51)	-1.48 (-1.61 to -1.35)	800448 (480900 to 1043828)	2772.91 (1660.12 to 3615.84)	876033 (525392 to 1239049)	1676.49 (1010.81 to 2363.43)	-1.37 (-1.48 to -1.26)
Myanmar	6404 (4266 to 9686)	11.98 (7.98 to 18.11)	3603 (2121 to 5647)	7.00 (4.12 to 10.98)	-1.76 (-2.00 to -1.52)	580735 (386962 to 873200)	1087.66 (724.60 to 1632.79)	362448 (230962 to 545522)	696.82 (441.47 to 1052.99)	-1.49 (-1.69 to -1.28)
Namibia	342 (233 to 497)	13.93 (9.49 to 20.24)	218 (149 to 309)	7.92 (5.43 to 11.22)	-1.38 (-1.57 to -1.19)	31208 (21288 to 45260)	1278.48 (871.82 to 1852.76)	20986 (14729 to 29439)	764.04 (536.97 to 1071.43)	-1.24 (-1.42 to -1.06)
Nauru	1 (0 to 1)	5.36 (2.73 to 8.34)	1 (0 to 1)	3.71 (2.09 to 6.08)	-1.24 (-1.70 to -0.77)	83 (43 to 129)	498.40 (261.94 to 769.09)	50 (30 to 80)	362.65 (217.80 to 574.13)	-1.09 (-1.51 to -0.66)
Nepal	13484 (10160 to 16667)	35.90 (27.05 to 44.37)	4931 (3542 to 6681)	16.01 (11.50 to 21.69)	-2.53 (-2.73 to -2.33)	1214322 (916423 to 1499971)	3234.73 (2443.43 to 3993.37)	456508 (330056 to 617017)	1480.13 (1070.03 to 2000.62)	-2.45 (-2.64 to -2.26)
Netherlands	174 (159 to 190)	1.83 (1.67 to 2.00)	72 (61 to 84)	0.84 (0.71 to 0.98)	-2.41 (-2.62 to -2.20)	20245 (18222 to 22506)	197.02 (179.93 to 216.33)	11317 (9579 to 13493)	106.87 (92.22 to 124.20)	-1.90 (-2.06 to -1.74)
New Zealand	45 (41 to 50)	1.57 (1.42 to 1.72)	14 (12 to 16)	0.47 (0.40 to 0.54)	-3.57 (-3.98 to -3.16)	6215 (5190 to 7964)	205.10 (173.49 to 257.80)	4276 (3294 to 5303)	105.26 (84.85 to 127.10)	-1.99 (-2.20 to -1.78)
Nicaragua	603 (470 to 747)	8.85 (6.90 to 10.95)	174 (124 to 241)	2.82 (2.02 to 3.92)	-3.69 (-3.78 to -3.61)	55853 (43933 to 68866)	831.42 (653.74 to 1025.98)	20250 (15609 to 27134)	320.57 (246.73 to 431.05)	-3.13 (-3.20 to -3.05)
Niger	4506 (3334 to 5735)	21.33 (15.69 to 27.13)	8594 (6402 to 11313)	15.20 (11.32 to 20.01)	-1.55 (-1.75 to -1.35)	405461 (300176 to 515788)	1919.76 (1412.40 to 2439.35)	788534 (591513 to 1028934)	1418.47 (1072.53 to 1838.85)	-1.45 (-1.65 to -1.25)
Nigeria	65282 (54929 to 84951)	33.55 (28.22 to 43.61)	100305 (78778 to 123896)	25.40 (19.95 to 31.38)	-0.73 (-0.84 to -0.61)	5877636 (4947623 to 7647601)	3023.24 (2545.87 to 3928.78)	9127663 (7172011 to 11249454)	2326.23 (1828.55 to 2867.31)	-0.69 (-0.79 to -0.58)
Niue	0 (0 to 0)	4.23 (2.37 to 6.14)	0 (0 to 0)	6.26 (4.09 to 9.60)	-0.60 (-1.25 to 0.05)	9 (5 to 13)	403.36 (241.02 to 580.93)	7 (5 to 10)	594.25 (397.49 to 892.60)	-0.47 (-1.08 to 0.15)
North Macedonia	69 (53 to 85)	4.23 (3.22 to 5.20)	6 (4 to 7)	0.63 (0.47 to 0.79)	-5.13 (-5.54 to -4.72)	7381 (5806 to 9082)	438.70 (343.57 to 537.50)	2324 (1784 to 2890)	146.41 (116.64 to 176.73)	-3.11 (-3.36 to -2.87)
Northern Mariana Islands	1 (1 to 1)	1.72 (1.19 to 2.32)	0 (0 to 0)	1.12 (0.78 to 1.57)	-0.53 (-0.89 to -0.17)	103 (74 to 137)	179.12 (128.79 to 239.03)	47 (36 to 59)	138.05 (104.94 to 178.77)	-0.14 (-0.46 to 0.18)
Norway	91 (84 to 98)	3.18 (2.93 to 3.42)	25 (21 to 28)	0.91 (0.79 to 1.05)	-3.65 (-4.04 to -3.27)	9315 (8462 to 10361)	314.71 (288.75 to 344.53)	3591 (3092 to 4143)	110.00 (96.25 to 125.13)	-3.04 (-3.37 to -2.71)
Oman	51 (29 to 91)	1.47 (0.85 to 2.65)	10 (6 to 16)	0.27 (0.17 to 0.41)	-4.52 (-5.19 to -3.83)	5123 (3171 to 8662)	157.12 (99.34 to 259.24)	2617 (2025 to 3343)	57.94 (44.72 to 74.69)	-2.84 (-3.30 to -2.38)
Pakistan	69351 (55805 to 86109)	34.52 (27.78 to 42.87)	96082 (73472 to 119863)	32.21 (24.64 to 40.19)	-0.44 (-0.61 to -0.27)	6249975 (5024646 to 7762143)	3114.45 (2503.53 to 3868.37)	8720294 (6682949 to 10858059)	2927.96 (2245.01 to 3644.70)	-0.42 (-0.59 to -0.25)
Palau	1 (1 to 1)	6.92 (5.02 to 9.47)	0 (0 to 0)	3.96 (2.95 to 5.13)	-1.52 (-1.72 to -1.31)	96 (71 to 130)	639.88 (468.32 to 867.85)	36 (28 to 46)	389.87 (296.79 to 496.10)	-1.33 (-1.53 to -1.12)
Palestine	221 (168 to 292)	5.27 (4.02 to 6.94)	83 (58 to 112)	1.44 (1.00 to 1.92)	-3.76 (-4.03 to -3.49)	20417 (15513 to 26731)	496.12 (380.88 to 644.07)	9215 (6902 to 11803)	160.57 (120.86 to 205.19)	-3.31 (-3.52 to -3.10)
Panama	111 (93 to 131)	3.90 (3.28 to 4.63)	56 (42 to 72)	1.64 (1.24 to 2.11)	-2.22 (-2.42 to -2.02)	11073 (9336 to 12847)	394.96 (333.07 to 458.12)	7129 (5849 to 8616)	197.17 (160.49 to 238.52)	-1.81 (-1.97 to -1.64)
Papua New Guinea	404 (279 to 553)	5.74 (3.96 to 7.84)	840 (573 to 1189)	5.14 (3.51 to 7.27)	-0.30 (-0.43 to -0.17)	36926 (25373 to 50245)	527.78 (362.95 to 716.75)	78787 (54830 to 109720)	489.94 (343.73 to 679.10)	-0.20 (-0.34 to -0.06)
Paraguay	358 (256 to 485)	5.77 (4.13 to 7.80)	167 (109 to 235)	2.70 (1.76 to 3.79)	-2.71 (-2.96 to -2.47)	34536 (25734 to 45911)	571.97 (431.83 to 751.73)	19316 (14338 to 25629)	300.69 (220.90 to 399.99)	-2.32 (-2.52 to -2.11)
Peru	3478 (2644 to 4452)	11.28 (8.58 to 14.44)	1164 (754 to 1642)	3.60 (2.33 to 5.07)	-2.87 (-3.12 to -2.61)	318415 (242802 to 406457)	1038.32 (792.19 to 1323.39)	130502 (91353 to 173376)	394.16 (273.96 to 525.20)	-2.43 (-2.65 to -2.22)
Philippines	6761 (5250 to 8472)	6.98 (5.42 to 8.75)	4375 (3337 to 5654)	4.01 (3.06 to 5.18)	-1.32 (-1.49 to -1.15)	625227 (488457 to 775470)	651.79 (509.69 to 806.57)	443304 (346879 to 560417)	402.62 (314.86 to 509.44)	-1.15 (-1.30 to -0.99)
Poland	748 (685 to 826)	2.84 (2.60 to 3.14)	41 (32 to 52)	0.25 (0.20 to 0.32)	-8.35 (-8.75 to -7.95)	76285 (68682 to 85719)	280.01 (253.16 to 311.86)	11786 (9285 to 14401)	46.07 (37.31 to 55.20)	-6.39 (-6.64 to -6.13)
Portugal	145 (135 to 155)	2.62 (2.44 to 2.80)	27 (22 to 31)	0.68 (0.57 to 0.79)	-3.07 (-3.94 to -2.19)	15013 (13901 to 16278)	255.93 (239.12 to 275.34)	4059 (3387 to 4701)	78.91 (68.06 to 91.16)	-2.70 (-3.42 to -1.97)
Puerto Rico	44 (38 to 50)	1.39 (1.22 to 1.59)	4 (3 to 5)	0.45 (0.36 to 0.55)	-3.04 (-3.56 to -2.51)	5955 (5022 to 7140)	180.90 (154.08 to 215.50)	1898 (1464 to 2381)	94.85 (76.25 to 114.39)	-1.78 (-2.06 to -1.50)
Qatar	5 (3 to 7)	0.91 (0.62 to 1.25)	3 (2 to 5)	0.18 (0.12 to 0.26)	-4.78 (-4.88 to -4.67)	608 (454 to 793)	114.67 (86.17 to 149.03)	1265 (942 to 1642)	46.88 (35.73 to 59.68)	-2.82 (-3.00 to -2.64)
Republic of Korea	421 (325 to 537)	1.30 (1.01 to 1.66)	32 (24 to 43)	0.25 (0.18 to 0.33)	-4.39 (-4.68 to -4.10)	57863 (44721 to 72811)	160.46 (124.95 to 197.82)	25877 (19048 to 32713)	71.25 (55.64 to 88.41)	-2.21 (-2.46 to -1.95)
Republic of Moldova	411 (352 to 474)	10.76 (9.24 to 12.41)	22 (16 to 30)	1.62 (1.20 to 2.17)	-6.51 (-6.89 to -6.12)	38610 (33192 to 44358)	1005.52 (864.61 to 1155.76)	3609 (2886 to 4489)	196.02 (156.90 to 248.35)	-5.72 (-6.05 to -5.40)
Romania	490 (426 to 559)	3.36 (2.92 to 3.83)	38 (33 to 43)	0.44 (0.38 to 0.50)	-7.26 (-7.67 to -6.85)	53633 (45930 to 62687)	344.61 (298.02 to 396.79)	14001 (10924 to 17128)	104.40 (85.88 to 123.50)	-4.59 (-4.93 to -4.25)
Russian Federation	7103 (6809 to 7412)	7.44 (7.13 to 7.77)	501 (444 to 556)	0.77 (0.68 to 0.85)	-7.55 (-7.93 to -7.16)	697551 (658258 to 749680)	710.13 (675.27 to 749.15)	100093 (83827 to 117484)	112.17 (98.05 to 128.10)	-6.31 (-6.55 to -6.07)
Rwanda	3363 (2604 to 4213)	22.20 (17.19 to 27.83)	2079 (1483 to 2870)	11.75 (8.38 to 16.21)	-2.06 (-2.28 to -1.85)	303338 (235033 to 379471)	2004.77 (1554.15 to 2516.09)	199926 (145878 to 270866)	1145.41 (838.52 to 1545.82)	-1.84 (-2.03 to -1.64)
Saint Kitts and Nevis	7 (6 to 8)	16.06 (14.12 to 18.39)	2 (1 to 2)	6.16 (4.77 to 7.83)	-2.67 (-2.91 to -2.43)	666 (589 to 758)	1492.02 (1318.16 to 1697.51)	189 (151 to 234)	615.16 (493.41 to 764.68)	-2.49 (-2.71 to -2.28)
Saint Lucia	11 (9 to 13)	6.22 (5.04 to 7.45)	4 (3 to 5)	4.64 (3.30 to 6.35)	-0.40 (-0.69 to -0.12)	1055 (860 to 1250)	624.02 (509.43 to 740.60)	464 (358 to 595)	492.97 (370.18 to 647.37)	-0.30 (-0.55 to -0.05)
Saint Vincent and the Grenadines	8 (6 to 10)	6.34 (5.05 to 7.86)	1 (1 to 2)	2.10 (1.57 to 2.81)	-3.34 (-3.68 to -3.01)	771 (615 to 945)	625.56 (498.79 to 767.19)	206 (163 to 255)	269.00 (210.65 to 338.87)	-2.63 (-2.87 to -2.40)
Samoa	17 (7 to 28)	6.40 (2.74 to 10.74)	8 (4 to 14)	2.80 (1.23 to 4.83)	-2.58 (-2.67 to -2.50)	1542 (689 to 2576)	601.58 (273.28 to 999.50)	852 (430 to 1384)	297.44 (155.47 to 475.13)	-2.19 (-2.28 to -2.10)
San Marino	0 (0 to 0)	3.16 (2.33 to 4.11)	0 (0 to 0)	0.49 (0.30 to 0.77)	-5.11 (-5.36 to -4.85)	39 (30 to 50)	309.43 (237.38 to 399.62)	13 (10 to 17)	73.21 (53.72 to 101.67)	-4.11 (-4.34 to -3.88)
Sao Tome and Principe	28 (20 to 37)	12.75 (9.09 to 16.88)	12 (8 to 18)	5.13 (3.45 to 7.50)	-2.72 (-3.21 to -2.24)	2559 (1829 to 3403)	1163.95 (832.21 to 1544.99)	1260 (906 to 1781)	532.47 (382.52 to 752.08)	-2.36 (-2.79 to -1.93)
Saudi Arabia	1448 (1034 to 1955)	5.91 (4.22 to 7.98)	91 (61 to 127)	0.41 (0.27 to 0.57)	-8.63 (-8.89 to -8.38)	135220 (97334 to 179787)	560.02 (405.13 to 742.55)	30105 (23473 to 37583)	91.68 (70.95 to 113.76)	-6.12 (-6.32 to -5.92)
Senegal	3949 (2789 to 5509)	23.94 (16.94 to 33.37)	3349 (2379 to 4769)	14.53 (10.32 to 20.68)	-1.49 (-1.72 to -1.25)	356151 (252312 to 496066)	2162.58 (1538.59 to 3006.53)	314092 (227184 to 439409)	1380.36 (1004.63 to 1920.85)	-1.35 (-1.55 to -1.14)
Serbia	517 (385 to 633)	7.82 (5.82 to 9.56)	36 (28 to 44)	1.10 (0.86 to 1.35)	-6.87 (-7.46 to -6.28)	51498 (39099 to 62276)	756.72 (571.36 to 917.75)	9036 (7161 to 10926)	172.96 (140.03 to 203.16)	-5.27 (-5.74 to -4.80)
Seychelles	3 (2 to 4)	3.66 (2.57 to 5.09)	2 (1 to 3)	2.23 (1.31 to 3.69)	-1.05 (-1.29 to -0.81)	302 (222 to 414)	383.68 (282.20 to 525.43)	210 (144 to 311)	256.30 (172.38 to 389.91)	-0.88 (-1.07 to -0.69)
Sierra Leone	3157 (2368 to 4044)	32.74 (24.54 to 41.82)	3408 (2453 to 4529)	23.63 (17.00 to 31.40)	-0.82 (-1.01 to -0.63)	284118 (213080 to 363901)	2946.92 (2208.55 to 3764.52)	310538 (223897 to 411458)	2164.58 (1561.11 to 2865.21)	-0.78 (-0.96 to -0.60)
Singapore	23 (20 to 25)	0.93 (0.83 to 1.05)	6 (5 to 7)	0.22 (0.17 to 0.27)	-4.07 (-4.62 to -3.52)	3412 (2853 to 4039)	128.00 (109.61 to 149.39)	2774 (2105 to 3544)	60.43 (48.17 to 74.93)	-2.00 (-2.33 to -1.66)
Slovakia	57 (44 to 70)	1.50 (1.16 to 1.84)	12 (9 to 16)	0.46 (0.33 to 0.61)	-4.01 (-4.33 to -3.68)	8925 (7099 to 11253)	207.82 (167.12 to 258.49)	5095 (3954 to 6429)	122.70 (97.57 to 151.30)	-1.78 (-1.96 to -1.59)
Slovenia	12 (11 to 14)	1.16 (1.03 to 1.30)	1 (1 to 1)	0.13 (0.11 to 0.15)	-6.89 (-7.14 to -6.64)	2179 (1802 to 2638)	160.51 (138.02 to 185.42)	1081 (783 to 1399)	64.94 (48.61 to 82.59)	-2.89 (-3.13 to -2.64)
Solomon Islands	54 (37 to 71)	8.25 (5.72 to 10.93)	45 (31 to 63)	4.63 (3.12 to 6.46)	-1.83 (-1.98 to -1.68)	4972 (3496 to 6528)	770.82 (544.50 to 1008.31)	4459 (3105 to 6101)	466.57 (329.19 to 636.60)	-1.58 (-1.73 to -1.42)
Somalia	3637 (2397 to 5824)	19.73 (12.99 to 31.65)	9179 (6239 to 14661)	19.99 (13.59 to 31.97)	0.24 (0.07 to 0.41)	328206 (216834 to 524554)	1783.88 (1178.87 to 2852.82)	847429 (584395 to 1344168)	1881.64 (1310.81 to 2973.62)	0.34 (0.20 to 0.49)
South Africa	6476 (5345 to 7888)	12.89 (10.64 to 15.70)	3726 (2861 to 4788)	7.88 (6.05 to 10.13)	-1.86 (-2.06 to -1.67)	592747 (491199 to 718736)	1183.71 (980.10 to 1433.05)	376014 (298540 to 476329)	779.19 (615.14 to 986.15)	-1.61 (-1.81 to -1.42)
South Sudan	2668 (1777 to 3605)	21.88 (14.58 to 29.56)	5261 (3499 to 7378)	28.85 (19.18 to 40.47)	1.01 (0.93 to 1.09)	240426 (160326 to 324758)	1974.37 (1317.82 to 2663.27)	480382 (321407 to 671555)	2660.33 (1788.78 to 3713.31)	1.07 (0.98 to 1.15)
Spain	292 (270 to 317)	1.52 (1.40 to 1.65)	102 (85 to 119)	0.63 (0.52 to 0.74)	-2.13 (-2.61 to -1.64)	35580 (31777 to 39682)	162.20 (148.11 to 176.67)	21398 (17524 to 25910)	86.94 (73.40 to 100.73)	-1.41 (-1.82 to -1.00)
Sri Lanka	855 (652 to 1112)	4.95 (3.77 to 6.44)	161 (114 to 212)	1.11 (0.78 to 1.46)	-5.14 (-5.49 to -4.78)	86725 (67791 to 109695)	499.02 (390.36 to 632.12)	28326 (22617 to 34121)	163.69 (130.04 to 198.34)	-3.99 (-4.28 to -3.70)
Sudan	4165 (2874 to 6317)	10.09 (7.00 to 15.23)	1816 (1078 to 2740)	3.29 (1.95 to 4.97)	-3.42 (-3.62 to -3.21)	375413 (258482 to 568809)	911.30 (630.41 to 1372.60)	179247 (114437 to 264337)	329.83 (212.69 to 484.56)	-3.15 (-3.30 to -2.99)
Suriname	52 (39 to 68)	11.94 (8.98 to 15.58)	26 (18 to 39)	6.20 (4.31 to 9.04)	-2.23 (-2.36 to -2.10)	4908 (3712 to 6367)	1119.87 (847.95 to 1450.97)	2814 (2075 to 3909)	633.92 (463.16 to 890.54)	-1.94 (-2.06 to -1.81)
Sweden	80 (73 to 87)	1.34 (1.23 to 1.46)	32 (27 to 36)	0.57 (0.50 to 0.65)	-1.93 (-2.29 to -1.56)	9817 (8422 to 12120)	154.38 (134.74 to 183.97)	6529 (5381 to 7816)	91.14 (77.65 to 106.54)	-1.07 (-1.33 to -0.80)
Switzerland	43 (38 to 49)	1.05 (0.93 to 1.20)	44 (35 to 52)	1.03 (0.83 to 1.23)	0.30 (-0.05 to 0.65)	6192 (5285 to 7151)	132.05 (114.42 to 149.66)	6778 (5696 to 7953)	128.04 (107.74 to 149.09)	0.15 (-0.11 to 0.41)
Syrian Arab Republic	1557 (918 to 2377)	7.08 (4.17 to 10.79)	136 (77 to 225)	1.43 (0.81 to 2.37)	-4.12 (-4.81 to -3.43)	142524 (84522 to 216056)	653.69 (388.97 to 987.16)	16139 (10502 to 24245)	156.35 (98.03 to 241.89)	-3.79 (-4.39 to -3.18)
Taiwan (Province of China)	35 (31 to 39)	0.22 (0.20 to 0.25)	28 (23 to 33)	0.37 (0.30 to 0.43)	3.29 (2.39 to 4.20)	12340 (9074 to 16727)	63.97 (48.19 to 85.15)	12849 (9950 to 16327)	81.96 (66.97 to 99.92)	1.54 (1.20 to 1.88)
Tajikistan	897 (623 to 1157)	8.98 (6.23 to 11.58)	1093 (770 to 1489)	8.04 (5.66 to 10.95)	-0.34 (-0.50 to -0.19)	82074 (57001 to 105672)	830.09 (577.65 to 1063.92)	107094 (77617 to 142679)	803.75 (586.43 to 1065.31)	-0.08 (-0.22 to 0.06)
Thailand	1999 (1389 to 2684)	4.01 (2.78 to 5.38)	224 (170 to 281)	0.86 (0.65 to 1.08)	-4.86 (-5.11 to -4.61)	239229 (179225 to 311017)	459.24 (340.84 to 596.84)	90018 (68274 to 112383)	193.32 (155.71 to 233.27)	-2.74 (-2.91 to -2.57)
Timor-Leste	230 (149 to 357)	13.89 (9.00 to 21.46)	146 (86 to 221)	7.48 (4.42 to 11.28)	-2.14 (-2.20 to -2.07)	20857 (13574 to 32268)	1263.80 (829.65 to 1947.02)	14305 (8918 to 20847)	749.08 (473.63 to 1083.07)	-1.82 (-1.88 to -1.75)
Togo	2135 (1646 to 2669)	27.84 (21.48 to 34.79)	2062 (1455 to 2831)	17.72 (12.51 to 24.33)	-1.25 (-1.37 to -1.14)	192500 (148740 to 240724)	2513.36 (1945.87 to 3143.68)	191019 (135541 to 259895)	1653.20 (1176.23 to 2242.66)	-1.17 (-1.26 to -1.07)
Tokelau	0 (0 to 0)	4.56 (2.48 to 6.94)	0 (0 to 0)	8.95 (5.27 to 13.15)	-2.09 (-3.65 to -0.51)	8 (4 to 11)	432.80 (250.76 to 645.88)	7 (5 to 11)	842.15 (512.96 to 1222.01)	-1.61 (-3.01 to -0.19)
Tonga	2 (1 to 4)	1.39 (0.77 to 2.26)	1 (0 to 1)	0.58 (0.31 to 0.93)	-2.66 (-2.77 to -2.55)	228 (139 to 347)	154.67 (96.08 to 234.75)	122 (83 to 172)	94.61 (65.43 to 130.87)	-1.50 (-1.53 to -1.47)
Trinidad and Tobago	82 (66 to 100)	7.14 (5.71 to 8.69)	17 (13 to 23)	2.43 (1.76 to 3.26)	-3.38 (-3.60 to -3.16)	8223 (6745 to 9779)	708.10 (579.13 to 841.53)	2586 (2058 to 3181)	296.62 (232.61 to 373.86)	-2.76 (-2.93 to -2.60)
Tunisia	575 (382 to 837)	5.46 (3.63 to 7.95)	86 (57 to 129)	1.06 (0.70 to 1.60)	-5.01 (-5.10 to -4.92)	53172 (35995 to 76523)	507.71 (343.85 to 729.02)	11033 (8169 to 14929)	124.22 (89.57 to 172.32)	-4.39 (-4.47 to -4.32)
Türkiye	3685 (2449 to 5122)	5.19 (3.45 to 7.21)	490 (346 to 669)	1.00 (0.71 to 1.37)	-4.80 (-5.11 to -4.49)	339446 (229771 to 470355)	480.19 (326.42 to 664.47)	64629 (49082 to 82456)	115.16 (85.98 to 148.95)	-4.26 (-4.49 to -4.02)
Turkmenistan	693 (571 to 805)	11.52 (9.49 to 13.38)	438 (316 to 562)	8.28 (5.96 to 10.61)	-0.62 (-0.95 to -0.28)	63193 (51872 to 73274)	1056.19 (869.18 to 1223.96)	42921 (31767 to 54355)	809.80 (599.23 to 1025.59)	-0.43 (-0.74 to -0.12)
Tuvalu	2 (1 to 3)	12.86 (6.87 to 18.72)	0 (0 to 1)	3.62 (1.89 to 5.63)	-3.95 (-4.11 to -3.78)	191 (104 to 278)	1167.42 (638.05 to 1695.10)	46 (26 to 69)	361.98 (205.11 to 541.30)	-3.64 (-3.82 to -3.47)
Uganda	11032 (8600 to 13477)	25.19 (19.67 to 30.71)	11470 (8232 to 15009)	15.18 (10.90 to 19.86)	-1.51 (-1.73 to -1.28)	994932 (776707 to 1213669)	2275.47 (1781.97 to 2768.26)	1083534 (790007 to 1404567)	1469.43 (1086.26 to 1898.61)	-1.32 (-1.51 to -1.14)
Ukraine	929 (747 to 1140)	2.88 (2.31 to 3.53)	161 (127 to 198)	1.22 (0.96 to 1.50)	-2.03 (-2.45 to -1.61)	105227 (85567 to 129223)	303.23 (249.66 to 369.45)	31862 (26061 to 37891)	157.48 (130.19 to 188.40)	-1.56 (-1.89 to -1.23)
United Arab Emirates	23 (14 to 37)	0.99 (0.61 to 1.61)	7 (4 to 9)	0.18 (0.12 to 0.25)	-4.53 (-4.86 to -4.20)	2790 (1858 to 4134)	123.45 (82.34 to 182.18)	4358 (3299 to 5615)	52.16 (40.81 to 64.79)	-2.42 (-2.60 to -2.23)
United Kingdom	620 (593 to 646)	1.62 (1.55 to 1.69)	193 (159 to 220)	0.57 (0.48 to 0.66)	-2.90 (-3.17 to -2.63)	68686 (62877 to 78677)	170.05 (157.74 to 188.9)	36064 (30164 to 42256)	82.12 (69.93 to 94.55)	-1.89 (-2.12 to -1.65)
United Republic of Tanzania	7571 (4707 to 11686)	13.18 (8.21 to 20.36)	7625 (3697 to 13074)	8.44 (4.10 to 14.48)	-1.20 (-1.66 to -0.73)	684824 (425726 to 1056776)	1196.91 (745.14 to 1847.38)	739829 (388906 to 1241979)	842.33 (451.87 to 1404.81)	-0.95 (-1.37 to -0.53)
United States of America	2385 (2312 to 2457)	1.19 (1.15 to 1.23)	1402 (1241 to 1561)	0.79 (0.70 to 0.88)	-0.97 (-1.11 to -0.83)	295668 (259932 to 360288)	140.60 (125.63 to 167.24)	225241 (193474 to 257250)	103.85 (91.33 to 115.91)	-0.74 (-0.84 to -0.64)
United States Virgin Islands	4 (3 to 5)	3.60 (2.55 to 4.79)	0 (0 to 0)	0.92 (0.61 to 1.31)	-4.01 (-4.23 to -3.79)	424 (307 to 548)	381.51 (276.77 to 492.65)	73 (58 to 91)	145.49 (113.48 to 183.01)	-2.82 (-3.04 to -2.61)
Uruguay	107 (96 to 119)	3.98 (3.57 to 4.44)	11 (9 to 15)	0.67 (0.50 to 0.85)	-5.61 (-5.95 to -5.26)	11002 (9805 to 12466)	403.62 (360.80 to 454.68)	2724 (2146 to 3330)	114.25 (93.09 to 139.19)	-4.14 (-4.38 to -3.90)
Uzbekistan	5894 (5084 to 6830)	17.29 (14.91 to 20.03)	1781 (1452 to 2162)	4.65 (3.79 to 5.64)	-3.91 (-4.88 to -2.92)	537784 (464455 to 622024)	1587.66 (1372.69 to 1833.56)	186797 (156251 to 221603)	493.17 (412.12 to 585.25)	-3.50 (-4.39 to -2.60)
Vanuatu	21 (9 to 38)	7.25 (3.07 to 12.94)	19 (8 to 34)	4.48 (1.87 to 8.12)	-1.67 (-1.86 to -1.49)	1952 (865 to 3447)	681.28 (309.17 to 1193.37)	1854 (878 to 3216)	449.71 (217.44 to 773.00)	-1.46 (-1.62 to -1.30)
Venezuela (Bolivarian Republic of)	1357 (1203 to 1515)	5.14 (4.56 to 5.74)	796 (575 to 1072)	3.66 (2.65 to 4.93)	-0.73 (-1.22 to -0.24)	130277 (115620 to 145022)	502.20 (445.36 to 560.12)	86592 (66346 to 110877)	387.34 (293.84 to 499.99)	-0.51 (-0.92 to -0.09)
Viet Nam	4965 (3360 to 6782)	5.35 (3.62 to 7.30)	1190 (764 to 1767)	1.60 (1.02 to 2.37)	-3.85 (-3.94 to -3.76)	491838 (343880 to 657293)	541.52 (381.17 to 724.63)	169833 (125024 to 224771)	206.30 (151.40 to 278.94)	-3.14 (-3.21 to -3.08)
Yemen	2805 (1798 to 4927)	9.02 (5.83 to 15.78)	1790 (1092 to 2887)	3.84 (2.35 to 6.20)	-2.79 (-2.90 to -2.68)	253429 (162501 to 443612)	818.16 (528.41 to 1422.32)	173040 (110974 to 273092)	378.16 (244.63 to 593.57)	-2.56 (-2.65 to -2.47)
Zambia	3543 (2838 to 4382)	19.57 (15.69 to 24.23)	3724 (2568 to 5258)	12.86 (8.86 to 18.15)	-0.99 (-1.37 to -0.62)	319391 (256107 to 394378)	1766.61 (1418.49 to 2181.69)	350354 (245817 to 488774)	1224.60 (862.45 to 1704.03)	-0.85 (-1.19 to -0.50)
Zimbabwe	1390 (935 to 1947)	7.49 (5.04 to 10.48)	1849 (1114 to 2781)	8.26 (4.98 to 12.42)	0.92 (0.65 to 1.18)	128157 (87307 to 177797)	698.05 (476.48 to 964.77)	174933 (110862 to 258404)	790.94 (503.51 to 1163.10)	0.98 (0.75 to 1.22)
NE-BAT neonatal encephalopathy due to birth asphyxia and trauma, ASMR age-standardized mortality rate, ASDR age-standardized DALYs rate, UI uncertainty interval, EAPC estimated annual percentage, SDI socio-demographic index
