# Supplementary material for: Neonatal encephalopathy due to birth asphyxia and trauma: global trends and disparities
Source: Front Public Health. 2025 Sep 11;13:1583572. doi: 10.3389/fpubh.2025.1583572 (PMC12460252; doi:10.3389/fpubh.2025.1583572)
Supplement: Supplementary file 2 [file Data_Sheet_2.zip › Data Sheet 2/Supplymentary tables/Table S3 Trends and projection of incidence for NE-BAT by gender from 1990 to 2031.xlsx]

## Sheet: Incidence_forcast_2031
Table S3 Trends and projection of incidence for NE-BAT by gender from 1990 to 2031
Year	Value (95% UI/ 95% CI)	Type	Sex	Year	Value (95% UI/ 95% CI)	Type	Sex
1990	23.25 (22.89 to 23.66)	Actual	Male	1990	16.97 (16.56 to 17.43)	Actual	Female
1991	23.15 (22.82 to 23.52)	Actual	Male	1991	16.92 (16.54 to 17.34)	Actual	Female
1992	23.06 (22.75 to 23.40)	Actual	Male	1992	16.88 (16.50 to 17.28)	Actual	Female
1993	22.97 (22.66 to 23.30)	Actual	Male	1993	16.84 (16.46 to 17.25)	Actual	Female
1994	22.90 (22.58 to 23.23)	Actual	Male	1994	16.81 (16.42 to 17.24)	Actual	Female
1995	22.85 (22.52 to 23.18)	Actual	Male	1995	16.80 (16.40 to 17.25)	Actual	Female
1996	22.84 (22.52 to 23.14)	Actual	Male	1996	16.82 (16.44 to 17.22)	Actual	Female
1997	22.84 (22.53 to 23.13)	Actual	Male	1997	16.85 (16.49 to 17.23)	Actual	Female
1998	22.83 (22.53 to 23.13)	Actual	Male	1998	16.87 (16.52 to 17.24)	Actual	Female
1999	22.82 (22.51 to 23.13)	Actual	Male	1999	16.88 (16.52 to 17.27)	Actual	Female
2000	22.77 (22.45 to 23.12)	Actual	Male	2000	16.86 (16.48 to 17.27)	Actual	Female
2001	22.71 (22.41 to 23.04)	Actual	Male	2001	16.82 (16.45 to 17.21)	Actual	Female
2002	22.62 (22.33 to 22.94)	Actual	Male	2002	16.73 (16.37 to 17.09)	Actual	Female
2003	22.50 (22.20 to 22.81)	Actual	Male	2003	16.60 (16.25 to 16.96)	Actual	Female
2004	22.38 (22.07 to 22.71)	Actual	Male	2004	16.47 (16.09 to 16.83)	Actual	Female
2005	22.27 (21.95 to 22.62)	Actual	Male	2005	16.34 (15.95 to 16.75)	Actual	Female
2006	22.14 (21.84 to 22.46)	Actual	Male	2006	16.21 (15.85 to 16.60)	Actual	Female
2007	21.94 (21.64 to 22.23)	Actual	Male	2007	16.04 (15.70 to 16.42)	Actual	Female
2008	21.73 (21.45 to 22.01)	Actual	Male	2008	15.88 (15.53 to 16.25)	Actual	Female
2009	21.55 (21.27 to 21.84)	Actual	Male	2009	15.74 (15.38 to 16.12)	Actual	Female
2010	21.40 (21.11 to 21.69)	Actual	Male	2010	15.61 (15.24 to 16.00)	Actual	Female
2011	21.28 (21.00 to 21.55)	Actual	Male	2011	15.47 (15.13 to 15.84)	Actual	Female
2012	21.16 (20.88 to 21.43)	Actual	Male	2012	15.32 (15.00 to 15.67)	Actual	Female
2013	21.03 (20.74 to 21.30)	Actual	Male	2013	15.17 (14.84 to 15.52)	Actual	Female
2014	20.89 (20.59 to 21.17)	Actual	Male	2014	15.01 (14.67 to 15.38)	Actual	Female
2015	20.71 (20.40 to 21.02)	Actual	Male	2015	14.84 (14.49 to 15.23)	Actual	Female
2016	20.52 (20.23 to 20.82)	Actual	Male	2016	14.67 (14.34 to 15.07)	Actual	Female
2017	20.35 (20.07 to 20.65)	Actual	Male	2017	14.55 (14.24 to 14.92)	Actual	Female
2018	20.20 (19.93 to 20.50)	Actual	Male	2018	14.44 (14.13 to 14.81)	Actual	Female
2019	20.12 (19.84 to 20.43)	Actual	Male	2019	14.38 (14.07 to 14.74)	Actual	Female
2020	20.03 (19.76 to 20.34)	Actual	Male	2020	14.29 (13.99 to 14.64)	Actual	Female
2021	19.93 (19.67 to 20.24)	Actual	Male	2021	14.18 (13.88 to 14.51)	Actual	Female
2022	19.84 (19.79 to 19.89)	Forecast	Male	2022	14.07 (14.03 to 14.11)	Forecast	Female
2023	19.74 (19.61 to 19.88)	Forecast	Male	2023	13.95 (13.84 to 14.06)	Forecast	Female
2024	19.65 (19.41 to 19.88)	Forecast	Male	2024	13.83 (13.63 to 14.03)	Forecast	Female
2025	19.55 (19.20 to 19.91)	Forecast	Male	2025	13.71 (13.40 to 14.01)	Forecast	Female
2026	19.46 (18.97 to 19.95)	Forecast	Male	2026	13.59 (13.16 to 14.02)	Forecast	Female
2027	19.36 (18.72 to 20.00)	Forecast	Male	2027	13.47 (12.89 to 14.04)	Forecast	Female
2028	19.27 (18.47 to 20.06)	Forecast	Male	2028	13.35 (12.62 to 14.07)	Forecast	Female
2029	19.17 (18.20 to 20.14)	Forecast	Male	2029	13.22 (12.33 to 14.12)	Forecast	Female
2030	19.08 (17.92 to 20.23)	Forecast	Male	2030	13.10 (12.03 to 14.17)	Forecast	Female
2031	18.98 (17.63 to 20.32)	Forecast	Male	2031	12.98 (11.72 to 14.24)	Forecast	Female
UI, uncertainty interval; CI, confidence interval
