# Supplementary material for: Neonatal encephalopathy due to birth asphyxia and trauma: global trends and disparities
Source: Front Public Health. 2025 Sep 11;13:1583572. doi: 10.3389/fpubh.2025.1583572 (PMC12460252; doi:10.3389/fpubh.2025.1583572)
Supplement: Supplementary file 2 [file Data_Sheet_2.zip › Data Sheet 2/Supplymentary tables/Table S4 Trends and projection of prevalence for NE-BAT by gender from 1990 to 2031.xlsx]

## Sheet: Prevalence_forcast_2031
Table S4 Trends and projection of prevalence for NE-BAT by gender from 1990 to 2031
Year	Value (95% UI/ 95% CI)	Type	Sex	Year	Value (95% UI/ 95% CI)	Type	Sex
1990	158.19 (112.40 to 220.76)	Actual	Male	1990	100.73 (70.04 to 144.62)	Actual	Female
1991	160.09 (114.05 to 223.10)	Actual	Male	1991	101.74 (70.96 to 145.53)	Actual	Female
1992	162.28 (115.92 to 226.13)	Actual	Male	1992	102.95 (72.00 to 146.67)	Actual	Female
1993	164.66 (117.77 to 229.74)	Actual	Male	1993	104.30 (73.22 to 148.21)	Actual	Female
1994	167.17 (119.51 to 233.58)	Actual	Male	1994	105.75 (74.66 to 150.01)	Actual	Female
1995	169.70 (121.24 to 237.45)	Actual	Male	1995	107.26 (76.00 to 151.43)	Actual	Female
1996	172.71 (123.73 to 240.93)	Actual	Male	1996	109.07 (77.35 to 153.39)	Actual	Female
1997	176.48 (126.91 to 245.15)	Actual	Male	1997	111.34 (79.04 to 155.95)	Actual	Female
1998	180.63 (130.26 to 250.35)	Actual	Male	1998	113.87 (80.92 to 158.97)	Actual	Female
1999	184.74 (133.37 to 255.63)	Actual	Male	1999	116.46 (82.80 to 162.54)	Actual	Female
2000	188.44 (136.03 to 260.37)	Actual	Male	2000	118.89 (84.52 to 166.00)	Actual	Female
2001	192.13 (138.87 to 264.84)	Actual	Male	2001	121.59 (86.92 to 169.43)	Actual	Female
2002	196.29 (142.13 to 270.44)	Actual	Male	2002	124.87 (89.65 to 173.71)	Actual	Female
2003	200.67 (145.57 to 276.42)	Actual	Male	2003	128.41 (92.49 to 178.89)	Actual	Female
2004	205.05 (149.10 to 282.61)	Actual	Male	2004	131.92 (95.13 to 184.01)	Actual	Female
2005	209.20 (152.33 to 287.91)	Actual	Male	2005	135.10 (97.30 to 188.57)	Actual	Female
2006	213.68 (155.90 to 293.39)	Actual	Male	2006	138.34 (100.25 to 192.92)	Actual	Female
2007	218.89 (160.11 to 299.72)	Actual	Male	2007	142.02 (103.25 to 197.88)	Actual	Female
2008	224.40 (164.58 to 306.46)	Actual	Male	2008	145.85 (106.34 to 203.08)	Actual	Female
2009	229.71 (168.92 to 313.06)	Actual	Male	2009	149.51 (109.18 to 207.92)	Actual	Female
2010	234.13 (172.43 to 318.74)	Actual	Male	2010	152.57 (111.34 to 212.05)	Actual	Female
2011	238.11 (175.08 to 324.16)	Actual	Male	2011	155.28 (113.47 to 215.97)	Actual	Female
2012	242.47 (177.85 to 330.73)	Actual	Male	2012	158.16 (115.60 to 220.46)	Actual	Female
2013	247.05 (181.21 to 337.56)	Actual	Male	2013	161.14 (117.87 to 225.04)	Actual	Female
2014	251.58 (184.94 to 343.61)	Actual	Male	2014	164.08 (120.31 to 229.09)	Actual	Female
2015	255.89 (189.20 to 347.85)	Actual	Male	2015	166.92 (123.00 to 232.01)	Actual	Female
2016	262.60 (203.39 to 337.86)	Actual	Male	2016	171.53 (130.50 to 223.28)	Actual	Female
2017	272.32 (220.52 to 327.84)	Actual	Male	2017	178.32 (142.46 to 217.17)	Actual	Female
2018	281.80 (236.67 to 328.79)	Actual	Male	2018	184.99 (153.75 to 217.26)	Actual	Female
2019	287.65 (247.71 to 329.42)	Actual	Male	2019	189.06 (161.55 to 215.74)	Actual	Female
2020	290.08 (252.24 to 327.83)	Actual	Male	2020	190.57 (165.74 to 215.91)	Actual	Female
2021	291.46 (253.38 to 330.70)	Actual	Male	2021	191.38 (166.48 to 216.29)	Actual	Female
2022	294.71 (293.46 to 295.95)	Forecast	Male	2022	193.70 (192.83 to 194.58)	Forecast	Female
2023	300.69 (296.79 to 304.59)	Forecast	Male	2023	198.14 (195.37 to 200.90)	Forecast	Female
2024	307.73 (300.35 to 315.11)	Forecast	Male	2024	203.35 (198.10 to 208.61)	Forecast	Female
2025	313.49 (302.65 to 324.33)	Forecast	Male	2025	207.52 (199.80 to 215.24)	Forecast	Female
2026	317.10 (303.25 to 330.94)	Forecast	Male	2026	209.96 (200.10 to 219.81)	Forecast	Female
2027	319.70 (303.12 to 336.27)	Forecast	Male	2027	211.59 (199.84 to 223.35)	Forecast	Female
2028	323.14 (303.66 to 342.63)	Forecast	Male	2028	213.94 (200.16 to 227.71)	Forecast	Female
2029	328.27 (305.30 to 351.25)	Forecast	Male	2029	217.68 (201.45 to 233.90)	Forecast	Female
2030	334.32 (307.23 to 361.41)	Forecast	Male	2030	222.19 (203.05 to 241.32)	Forecast	Female
2031	339.83 (308.35 to 371.32)	Forecast	Male	2031	226.25 (203.98 to 248.52)	Forecast	Female
UI, uncertainty interval; CI, confidence interval
