# Supplementary material for: Neonatal encephalopathy due to birth asphyxia and trauma: global trends and disparities
Source: Front Public Health. 2025 Sep 11;13:1583572. doi: 10.3389/fpubh.2025.1583572 (PMC12460252; doi:10.3389/fpubh.2025.1583572)
Supplement: Supplementary file 2 [file Data_Sheet_2.zip › Data Sheet 2/Supplymentary tables/Table S5 Trends and projection of mortality for NE-BAT by gender from 1990 to 2031.xlsx]

## Sheet: Mortality
Table S5 Trends and projection of mortality for NE-BAT by gender from 1990 to 2031
Year	Value (95% UI/ 95% CI)	Type	Sex	Year	Value (95% UI/ 95% CI)	Type	Sex
1990	15.63 (13.97 to 17.96)	Actual	Male	1990	11.86 (10.52 to 13.70)	Actual	Female
1991	15.67 (14.06 to 18.02)	Actual	Male	1991	11.91 (10.60 to 13.81)	Actual	Female
1992	15.66 (14.07 to 18.05)	Actual	Male	1992	11.94 (10.59 to 13.95)	Actual	Female
1993	15.63 (14.06 to 17.88)	Actual	Male	1993	12.02 (10.68 to 14.02)	Actual	Female
1994	15.48 (13.94 to 17.60)	Actual	Male	1994	11.93 (10.70 to 13.78)	Actual	Female
1995	15.59 (14.02 to 17.82)	Actual	Male	1995	12.01 (10.69 to 13.96)	Actual	Female
1996	15.44 (13.87 to 17.62)	Actual	Male	1996	11.88 (10.74 to 13.64)	Actual	Female
1997	15.24 (13.71 to 17.07)	Actual	Male	1997	11.69 (10.69 to 13.33)	Actual	Female
1998	15.38 (13.85 to 17.40)	Actual	Male	1998	11.82 (10.72 to 13.42)	Actual	Female
1999	15.10 (13.60 to 16.91)	Actual	Male	1999	11.55 (10.54 to 13.09)	Actual	Female
2000	14.92 (13.41 to 16.69)	Actual	Male	2000	11.31 (10.31 to 12.72)	Actual	Female
2001	14.83 (13.33 to 16.67)	Actual	Male	2001	11.21 (10.17 to 12.65)	Actual	Female
2002	14.67 (13.15 to 16.52)	Actual	Male	2002	11.08 (10.02 to 12.46)	Actual	Female
2003	14.46 (12.91 to 16.29)	Actual	Male	2003	10.92 (9.87 to 12.25)	Actual	Female
2004	13.93 (12.41 to 15.61)	Actual	Male	2004	10.47 (9.51 to 11.90)	Actual	Female
2005	14.18 (12.68 to 15.91)	Actual	Male	2005	10.68 (9.74 to 11.99)	Actual	Female
2006	13.73 (12.13 to 15.38)	Actual	Male	2006	10.30 (9.34 to 11.71)	Actual	Female
2007	13.56 (11.99 to 15.12)	Actual	Male	2007	10.16 (9.23 to 11.53)	Actual	Female
2008	13.34 (11.75 to 14.87)	Actual	Male	2008	9.99 (9.03 to 11.34)	Actual	Female
2009	13.02 (11.37 to 14.64)	Actual	Male	2009	9.73 (8.76 to 11.07)	Actual	Female
2010	12.79 (11.15 to 14.35)	Actual	Male	2010	9.57 (8.57 to 10.98)	Actual	Female
2011	12.51 (10.87 to 14.15)	Actual	Male	2011	9.37 (8.33 to 10.79)	Actual	Female
2012	12.17 (10.51 to 13.75)	Actual	Male	2012	9.14 (8.06 to 10.61)	Actual	Female
2013	11.87 (10.14 to 13.59)	Actual	Male	2013	8.94 (7.84 to 10.38)	Actual	Female
2014	11.68 (9.87 to 13.61)	Actual	Male	2014	8.81 (7.59 to 10.33)	Actual	Female
2015	11.47 (9.59 to 13.58)	Actual	Male	2015	8.66 (7.38 to 10.16)	Actual	Female
2016	11.31 (9.41 to 13.39)	Actual	Male	2016	8.54 (7.15 to 10.01)	Actual	Female
2017	15.54 (13.97 to 17.79)	Actual	Male	2017	11.98 (10.69 to 13.95)	Actual	Female
2018	11.07 (9.15 to 13.21)	Actual	Male	2018	8.34 (6.95 to 9.94)	Actual	Female
2019	15.66 (14.08 to 18.00)	Actual	Male	2019	11.99 (10.65 to 14.01)	Actual	Female
2020	14.99 (13.49 to 16.78)	Actual	Male	2020	11.41 (10.41 to 12.80)	Actual	Female
2021	11.29 (9.37 to 13.36)	Actual	Male	2021	8.51 (7.13 to 10.06)	Actual	Female
2022	15.78 (13.70 to 17.86)	Forecast	Male	2022	11.33 (9.76 to 12.90)	Forecast	Female
2023	13.23 (11.15 to 15.32)	Forecast	Male	2023	8.57 (6.99 to 10.14)	Forecast	Female
2024	13.14 (10.84 to 15.44)	Forecast	Male	2024	9.72 (7.11 to 12.33)	Forecast	Female
2025	14.88 (12.31 to 17.45)	Forecast	Male	2025	9.24 (6.34 to 12.14)	Forecast	Female
2026	13.03 (10.46 to 15.61)	Forecast	Male	2026	9.44 (6.13 to 12.75)	Forecast	Female
2027	13.94 (11.13 to 16.75)	Forecast	Male	2027	9.36 (5.74 to 12.98)	Forecast	Female
2028	14.13 (11.23 to 17.03)	Forecast	Male	2028	9.39 (5.47 to 13.32)	Forecast	Female
2029	13.34 (10.38 to 16.29)	Forecast	Male	2029	9.38 (5.18 to 13.58)	Forecast	Female
2030	14.08 (10.97 to 17.20)	Forecast	Male	2030	9.38 (4.92 to 13.85)	Forecast	Female
2031	13.78 (10.60 to 16.95)	Forecast	Male	2031	9.38 (4.67 to 14.09)	Forecast	Female
UI, uncertainty interval; CI, confidence interval
