# Supplementary material for: Neonatal encephalopathy due to birth asphyxia and trauma: global trends and disparities
Source: Front Public Health. 2025 Sep 11;13:1583572. doi: 10.3389/fpubh.2025.1583572 (PMC12460252; doi:10.3389/fpubh.2025.1583572)
Supplement: Supplementary file 2 [file Data_Sheet_2.zip › Data Sheet 2/Supplymentary tables/Table S6 Trends and projection of DALYs for NE-BAT by gender from 1990 to 2031.xlsx]

## Sheet: DALYs
Table S6 Trends and projection of DALYs for NE-BAT by gender from 1990 to 2031
Year	Value (95% UI/ 95% CI)	Type	Sex	Year	Value (95% UI/ 95% CI)	Type	Sex
1990	1060.17 (889.77 to 1252.58)	Actual	Male	1990	795.36 (670.51 to 942.27)	Actual	Female
1991	1080.02 (904.88 to 1259.21)	Actual	Male	1991	810.57 (687.66 to 950.62)	Actual	Female
1992	1439.32 (1291.01 to 1657.61)	Actual	Male	1992	1089.64 (967.93 to 1256.78)	Actual	Female
1993	1443.46 (1298.26 to 1654.58)	Actual	Male	1993	1094.92 (976.98 to 1271.69)	Actual	Female
1994	1443.80 (1301.11 to 1653.55)	Actual	Male	1994	1102.23 (982.85 to 1287.82)	Actual	Female
1995	1443.51 (1296.44 to 1664.56)	Actual	Male	1995	1097.78 (975.01 to 1280.30)	Actual	Female
1996	1441.71 (1301.27 to 1651.20)	Actual	Male	1996	1105.05 (981.53 to 1288.45)	Actual	Female
1997	1438.32 (1292.74 to 1641.80)	Actual	Male	1997	1104.90 (984.78 to 1289.88)	Actual	Female
1998	1434.36 (1287.35 to 1640.91)	Actual	Male	1998	1102.78 (983.14 to 1282.34)	Actual	Female
1999	1429.97 (1283.22 to 1628.04)	Actual	Male	1999	1098.09 (987.99 to 1277.80)	Actual	Female
2000	1427.72 (1281.73 to 1624.43)	Actual	Male	2000	1094.34 (990.92 to 1258.37)	Actual	Female
2001	1423.12 (1283.12 to 1605.66)	Actual	Male	2001	1089.87 (988.12 to 1239.75)	Actual	Female
2002	1411.49 (1273.27 to 1581.84)	Actual	Male	2002	1078.68 (983.72 to 1227.08)	Actual	Female
2003	1399.51 (1259.40 to 1567.62)	Actual	Male	2003	1067.00 (971.07 to 1213.88)	Actual	Female
2004	1390.97 (1250.56 to 1552.61)	Actual	Male	2004	1055.42 (962.94 to 1188.23)	Actual	Female
2005	1385.37 (1245.89 to 1542.26)	Actual	Male	2005	1046.53 (954.47 to 1188.14)	Actual	Female
2006	1364.34 (1229.09 to 1533.23)	Actual	Male	2006	1028.00 (934.78 to 1161.98)	Actual	Female
2007	1378.61 (1243.50 to 1546.26)	Actual	Male	2007	1038.82 (940.28 to 1169.77)	Actual	Female
2008	1346.84 (1216.12 to 1509.06)	Actual	Male	2008	1013.64 (917.03 to 1137.93)	Actual	Female
2009	1322.59 (1189.77 to 1479.97)	Actual	Male	2009	993.55 (904.08 to 1112.42)	Actual	Female
2010	1301.50 (1166.76 to 1455.47)	Actual	Male	2010	975.47 (888.23 to 1104.31)	Actual	Female
2011	1284.34 (1144.63 to 1437.82)	Actual	Male	2011	960.64 (873.19 to 1088.83)	Actual	Female
2012	1269.74 (1127.89 to 1420.45)	Actual	Male	2012	948.13 (858.86 to 1078.54)	Actual	Female
2013	1250.56 (1111.65 to 1399.77)	Actual	Male	2013	933.38 (845.04 to 1064.28)	Actual	Female
2014	1222.96 (1077.67 to 1370.72)	Actual	Male	2014	911.30 (823.49 to 1035.37)	Actual	Female
2015	1203.01 (1053.75 to 1348.01)	Actual	Male	2015	896.96 (805.93 to 1024.20)	Actual	Female
2016	1178.74 (1033.94 to 1330.76)	Actual	Male	2016	879.79 (782.60 to 1013.87)	Actual	Female
2017	1148.69 (1001.67 to 1299.07)	Actual	Male	2017	859.92 (760.96 to 994.25)	Actual	Female
2018	1124.20 (966.35 to 1283.73)	Actual	Male	2018	843.75 (740.55 to 972.72)	Actual	Female
2019	1110.18 (943.01 to 1277.65)	Actual	Male	2019	834.16 (722.20 to 965.55)	Actual	Female
2020	1094.59 (925.40 to 1278.90)	Actual	Male	2020	822.97 (709.69 to 957.23)	Actual	Female
2021	1081.96 (911.78 to 1257.95)	Actual	Male	2021	813.53 (697.46 to 951.16)	Actual	Female
2022	1066.85 (934.14 to 1199.57)	Forecast	Male	2022	802.60 (701.72 to 903.48)	Forecast	Female
2023	1053.82 (850.38 to 1257.26)	Forecast	Male	2023	792.93 (639.49 to 946.38)	Forecast	Female
2024	1039.05 (701.86 to 1376.24)	Forecast	Male	2024	782.19 (526.99 to 1037.39)	Forecast	Female
2025	1025.73 (570.75 to 1480.72)	Forecast	Male	2025	772.37 (429.21 to 1115.52)	Forecast	Female
2026	1011.20 (400.38 to 1622.01)	Forecast	Male	2026	761.75 (300.30 to 1223.21)	Forecast	Female
2027	997.69 (236.21 to 1759.16)	Forecast	Male	2027	751.82 (177.54 to 1326.10)	Forecast	Female
2028	983.31 (45.22 to 1921.41)	Forecast	Male	2028	741.30 (33.19 to 1449.42)	Forecast	Female
2029	969.66 (-145.25 to 2084.57)	Forecast	Male	2029	731.28 (-109.50 to 1572.07)	Forecast	Female
2030	955.41 (-355.45 to 2266.27)	Forecast	Male	2030	720.84 (-268.20 to 1709.89)	Forecast	Female
2031	941.66 (-568.23 to 2451.55)	Forecast	Male	2031	710.76 (-427.82 to 1849.35)	Forecast	Female
UI, uncertainty interval; CI, confidence interval
